# Supplementary material for: Protocol: a fast, comprehensive and reproducible one-step extraction method for the rapid preparation of polar and semi-polar metabolites, lipids, proteins, starch and cell wall polymers from a single sample
Source: Plant Methods. 2016 Nov 10;12:45. doi: 10.1186/s13007-016-0146-2 (PMC5103428; doi:10.1186/s13007-016-0146-2)
Supplement: Supplementary file 1 — Additional file 1. Supplemental Figures and Tables. [file 13007_2016_146_MOESM1_ESM.zip]

Archive with 6 entries (6 files):
- Additional file.docx
- Table S2.xlsx
- Table S3.xlsx
- Table S4.xlsx
- Table S5.xlsx
- TableS1_Troubleshooting.docx
