# Supplementary material for: Protocol: a fast, comprehensive and reproducible one-step extraction method for the rapid preparation of polar and semi-polar metabolites, lipids, proteins, starch and cell wall polymers from a single sample
Source: Plant Methods. 2016 Nov 10;12:45. doi: 10.1186/s13007-016-0146-2 (PMC5103428; doi:10.1186/s13007-016-0146-2)
Supplement: Supplementary file 1 — Additional file 1. Supplemental Figures and Tables. [file 13007_2016_146_MOESM1_ESM.zip › Table S2.xlsx]

## Sheet: Sheet1
Table S2: Result table of the annotated lipids measured by UPLC-MS
Compound ID	WT_1	WT_2	WT_3	Class
Cer d18:1/c16:1	10398.5	10613.7	10079.9	Sphingolipid
Cer d18:1/c24:1	2799.5	2828.08	2684.48	Sphingolipid
Cer t18:0/c16:1	45319.3	44910.4	45543.3	Sphingolipid
Cer t18:0/h24:0	49489.9	47040.5	51863.3	Sphingolipid
Cer t18:0/h24:2	375467	373133	377616	Sphingolipid
Cer t18:0/h26:0	9834.84	9271.52	10142.3	Sphingolipid
Cer t18:1/c16:1	20275	20257.3	20220.3	Sphingolipid
Cer t18:1/c22:1	17128.8	13560.6	20508.7	Sphingolipid
Cer t18:1/c24:2	44936.6	44189.9	45551.7	Sphingolipid
Cer t18:1/c26:2	12489.4	12666	12312.6	Sphingolipid
Cer t18:1/h16:0	90477.7	90118.1	90641.4	Sphingolipid
Chlorophyll a	1.29326e+06	1.29213e+06	1.29435e+06	Chlorophyll
Chlorophyll b	584973	586494	583352	Chlorophyll
CoQ10	28220.3	28886.2	27304.8	Coenzyme Q10
CoQ9	273349	274436	272220	Coenzyme Q9
DAG 34:2	25011.7	25079.9	24897.1	Diacylglycerol
DAG 34:3	28552.8	28546.9	28292	Diacylglycerol
DAG 36:4	19948.8	20361.1	19326.3	Diacylglycerol
DAG 36:5	58023.6	58467.5	57540.3	Diacylglycerol
DAG 36:6	43838.1	44626.7	42719.7	Diacylglycerol
DGDG 32:0	90214.8	85582.3	94583.4	Digalactosyldiacylglycerol
DGDG 32:1	7234.28	7123.7	7251.18	Digalactosyldiacylglycerol
DGDG 32:2	4634.87	4238.6	4734.81	Digalactosyldiacylglycerol
DGDG 32:3	59381.7	58729.8	59792.4	Digalactosyldiacylglycerol
DGDG 34:0	90650.2	86494.1	94789.2	Digalactosyldiacylglycerol
DGDG 34:1	697587	676720	718109	Digalactosyldiacylglycerol
DGDG 34:2	2.56847e+06	2.46791e+06	2.66877e+06	Digalactosyldiacylglycerol
DGDG 34:3	7.66335e+06	7.3133e+06	8.01308e+06	Digalactosyldiacylglycerol
DGDG 34:4	220752	214841	226461	Digalactosyldiacylglycerol
DGDG 34:5	769616	748705	790255	Digalactosyldiacylglycerol
DGDG 34:6	3.88451e+06	3.74804e+06	4.02067e+06	Digalactosyldiacylglycerol
DGDG 34:7	14445.2	13471.5	15269.3	Digalactosyldiacylglycerol
DGDG 36:2	56472.2	55411.5	57243.5	Digalactosyldiacylglycerol
DGDG 36:3	442498	425390	459318	Digalactosyldiacylglycerol
DGDG 36:4	704044	680607	727355	Digalactosyldiacylglycerol
DGDG 36:5	1.38159e+06	1.3325e+06	1.43053e+06	Digalactosyldiacylglycerol
DGDG 36:6	1.96984e+07	1.9075e+07	2.03218e+07	Digalactosyldiacylglycerol
DGDG 38:3	11725.7	11018.3	12259.7	Digalactosyldiacylglycerol
DGDG 38:5	71905.3	70740.8	72770.6	Digalactosyldiacylglycerol
DGDG 38:6	381884	366974	396792	Digalactosyldiacylglycerol
DGDG OPDA/OPDA	38595.4	38666.5	38251.3	Oxylipin
FA 16:0	8641.25	8934.51	8251.26	Fatty Acid
FA 18:0	6608.05	6230.34	6646.9	Fatty Acid
FA 18:1	6070.85	5326.67	6504	Fatty Acid
FA 18:2	4302.01	4494.42	4080.21	Fatty Acid
FA 22:0	7545.06	7706.68	7380.04	Fatty Acid
FA 24:0	152141	151896	152338	Fatty Acid
FA 26:0	430553	430445	430458	Fatty Acid
FA 28:0	76418.6	74188.2	78385.8	Fatty Acid
FA 30:0	39136.8	37900	40322.4	Fatty Acid
FA 32:0	54875.5	53040.2	56585.8	Fatty Acid
FA 32:1	3387.7	3152.98	3501.85	Fatty Acid
FA 34:0	43337.8	41973	44677.9	Fatty Acid
FA 34:1	18144.2	17617.3	18526.5	Fatty Acid
FA 36:1	34002.6	32596.1	35179.5	Fatty Acid
FA 38:1	34920.5	33325.8	36292.6	Fatty Acid
FA 40:1	6156.45	5934.51	6367.07	Fatty Acid
LysoPC 16:0	4747.87	4819.23	4637.69	Phospholipid
LysoPC 18:2	4084.97	4103.96	3938.45	Phospholipid
LysoPC 18:3	2917.33	2765.02	2859.11	Phospholipid
MGDG 32:2	7763.67	7192.85	8028.48	Monogalactosyldiacylglycerol
MGDG 32:3	62316.5	57215.8	67386.6	Monogalactosyldiacylglycerol
MGDG 32:4	60876.1	62323.9	59384.8	Monogalactosyldiacylglycerol
MGDG 32:5	70098.4	67777.1	72281.1	Monogalactosyldiacylglycerol
MGDG 32:6	71584.5	78766.5	64374.3	Monogalactosyldiacylglycerol
MGDG 34:1	500111	497507	502513	Monogalactosyldiacylglycerol
MGDG 34:2	563071	555428	570368	Monogalactosyldiacylglycerol
MGDG 34:3	2.07043e+06	2.04809e+06	2.09269e+06	Monogalactosyldiacylglycerol
MGDG 34:4	2.87022e+06	2.85237e+06	2.88781e+06	Monogalactosyldiacylglycerol
MGDG 34:5	5.45395e+06	5.3998e+06	5.50776e+06	Monogalactosyldiacylglycerol
MGDG 34:6	1.54337e+06	1.64447e+06	1.44216e+06	Monogalactosyldiacylglycerol
MGDG 34:7	146062	142398	149421	Monogalactosyldiacylglycerol
MGDG 36:3	87472.3	87379.9	87453.8	Monogalactosyldiacylglycerol
MGDG 36:4	817993	810167	825497	Monogalactosyldiacylglycerol
MGDG 36:5	1.99391e+06	1.98095e+06	2.00665e+06	Monogalactosyldiacylglycerol
MGDG 36:6	2.24451e+06	2.30529e+06	2.18369e+06	Monogalactosyldiacylglycerol
MGDG 38:4	26590.9	25924.8	27192.1	Monogalactosyldiacylglycerol
MGDG 38:5	36249.6	36002.1	36341.9	Monogalactosyldiacylglycerol
MGDG 38:6	88420.5	85124.6	91401.6	Monogalactosyldiacylglycerol
MGDG OPDA/dnOPDA	238501	245185	231676	Oxylipin
MGDG OPDA/OPDA	57103.6	58220.7	55837.1	Oxylipin
PC 32:0	18193.8	17665.5	18611.8	Phospholipid
PC 32:2	120689	115070	126305	Phospholipid
PC 32:3	96228	94465.1	97904.3	Phospholipid
PC 32:4	255137	224370	285825	Phospholipid
PC 32:5	145927	130502	161058	Phospholipid
PC 34:1	5.25209e+06	5.16687e+06	5.33719e+06	Phospholipid
PC 34:2	2.28082e+07	2.25529e+07	2.30634e+07	Phospholipid
PC 34:3	2.29901e+07	2.26238e+07	2.33562e+07	Phospholipid
PC 34:4	1.06628e+06	1.05629e+06	1.07602e+06	Phospholipid
PC 34:5	1997.05	2182.37	2105.78	Phospholipid
PC 36:0	5926.05	6051.14	6010.69	Phospholipid
PC 36:1	131885	131851	131906	Phospholipid
PC 36:2	3.08623e+06	3.0862e+06	3.08625e+06	Phospholipid
PC 36:3	9.309e+06	9.30898e+06	9.30903e+06	Phospholipid
PC 36:4	2.77382e+07	2.77384e+07	2.77383e+07	Phospholipid
PC 36:5	2.89168e+07	2.89168e+07	2.89169e+07	Phospholipid
PC 36:6	355411	355507	355484	Phospholipid
PC 38:3	241214	241328	241294	Phospholipid
PC 38:4	301694	301811	301775	Phospholipid
PC 38:5	424879	424887	424917	Phospholipid
PC 38:6	168206	168164	168224	Phospholipid
PE 32:1	5563.13	5695.85	5650.82	Phospholipid
PE 32:2	11698.6	11864.5	11799.6	Phospholipid
PE 32:3	10812.5	10850.2	10862.2	Phospholipid
PE 34:1	127994	127943	128008	Phospholipid
PE 34:2	3.24783e+06	3.2478e+06	3.24786e+06	Phospholipid
PE 34:3	2.96971e+06	2.96974e+06	2.96976e+06	Phospholipid
PE 34:4	16520.9	16679.4	16618.9	Phospholipid
PE 34:5	8263.08	8270.51	8300.65	Phospholipid
PE 34:6	13937.7	13924.1	13966.9	Phospholipid
PE 36:2	174028	174192	174128	Phospholipid
PE 36:3	552424	552600	552529	Phospholipid
PE 36:4	2.44118e+06	2.44122e+06	2.44123e+06	Phospholipid
PE 36:5	3.44683e+06	3.44682e+06	3.44686e+06	Phospholipid
PE 36:6	1.74765e+06	1.74778e+06	1.74773e+06	Phospholipid
PE 40:2	44774.5	44933.5	44872.7	Phospholipid
PE 40:3	36633.7	36672.5	36683.8	Phospholipid
PE 42:2	46676.7	46684.9	46714.6	Phospholipid
PE 42:3	97417.7	97513.1	97490.4	Phospholipid
PE 42:4	61234.3	61246	61273.6	Phospholipid
PG 32:0	149871	149878	149908	Phospholipid
PG 32:1	123872	123870	123906	Phospholipid
PG 34:1	826159	826122	826179	Phospholipid
PG 34:2	1.50196e+06	1.50199e+06	1.50201e+06	Phospholipid
PG 34:3	5.24971e+06	5.24975e+06	5.24976e+06	Phospholipid
PG 34:4	3.62341e+06	3.62347e+06	3.62347e+06	Phospholipid
PG 34:6	11784.7	11904.6	11867.3	Phospholipid
PG 36:6	103726	103827	103801	Phospholipid
Pheophytin	1.02556e+06	1.02555e+06	1.02559e+06	Chlorophyll
PI 36:4	21854.3	21906.1	21909.6	Phospholipid
PS 36:0	26836.3	26942.8	26913.5	Phospholipid
PS 36:1	9077.85	9047.47	9100.3	Phospholipid
PS 38:0	23373.6	23449	23438.3	Phospholipid
PS 38:1	4.06344e+06	4.06354e+06	4.06352e+06	Phospholipid
PS 38:2	3.89301e+06	3.89296e+06	3.89302e+06	Phospholipid
PS 38:3	118111	118127	118152	Phospholipid
PS 38:5	27138.3	27200.7	27197.8	Phospholipid
PS 40:1	732524	732550	732569	Phospholipid
PS 40:2	12707.1	12690.2	12734.9	Phospholipid
PS 40:3	7818.15	7778.02	7836.7	Phospholipid
PS 40:4	4.60689e+06	4.60687e+06	4.60692e+06	Phospholipid
PS 40:5	13484.2	13831.4	13569.7	Phospholipid
PS 42:2	63753.9	64011.8	63803.7	Phospholipid
PS 42:4	100616	100977	100707	Phospholipid
SQDG 34:1	174882	175066	174903	Sulphoquinovosyldiacylglycerol
SQDG 34:2	370963	371133	370977	Sulphoquinovosyldiacylglycerol
SQDG 34:3	17202.4	17606.4	17310.6	Sulphoquinovosyldiacylglycerol
SQDG 34:5	5808.99	6161.87	5896.74	Sulphoquinovosyldiacylglycerol
SQDG 34:6	7792.37	8105.53	7864.23	Sulphoquinovosyldiacylglycerol
SQDG 36:3	33870.2	34111.2	33913.2	Sulphoquinovosyldiacylglycerol
SQDG 36:4	184366	184609	184409	Sulphoquinovosyldiacylglycerol
SQDG 36:5	134983	135363	135081	Sulphoquinovosyldiacylglycerol
SQDG 36:6	1.01951e+06	1.01971e+06	1.01954e+06	Sulphoquinovosyldiacylglycerol
TAG 44:0	8717.6	9119.78	8825.07	Triacylglycerol
TAG 44:1	6915.38	7269.13	7003.48	Triacylglycerol
TAG 46:0	22757.9	23167	22868.1	Triacylglycerol
TAG 46:1	27424.5	27624.5	27451.1	Triacylglycerol
TAG 46:2	14816.5	14998.9	14836.1	Triacylglycerol
TAG 48:0	30923.3	31098.4	30939.9	Triacylglycerol
TAG 48:1	54297.6	54686.6	54399.8	Triacylglycerol
TAG 48:2	52631.9	52816.9	52652.5	Triacylglycerol
TAG 48:3	23069	23404.8	23149.9	Triacylglycerol
TAG 50:0	15871.1	16104.2	15911	Triacylglycerol
TAG 50:1	85409.8	85594	85430.1	Triacylglycerol
TAG 50:2	182290	182581	182353	Triacylglycerol
TAG 50:3	91342.9	91605.7	91394.6	Triacylglycerol
TAG 50:4	28359.7	28749.4	28462.2	Triacylglycerol
TAG 50:5	18964.1	19322	19053.9	Triacylglycerol
TAG 50:6	10479.4	10696.6	10512.9	Triacylglycerol
TAG 52:0	8902.81	9309.03	9011.9	Triacylglycerol
TAG 52:1	69202.6	69515.2	69274.2	Triacylglycerol
TAG 52:2	280515	280765	280562	Triacylglycerol
TAG 52:3	402427	402613	402448	Triacylglycerol
TAG 52:4	717657	718018	717748	Triacylglycerol
TAG 52:6	406233	406514	406292	Triacylglycerol
TAG 52:7	79652.8	79996	79736.7	Triacylglycerol
TAG 52:9	23949.8	24251.5	24017.1	Triacylglycerol
TAG 54:0	9778.6	10112.5	9858.77	Triacylglycerol
TAG 54:1	42404.3	42584.7	42423	Triacylglycerol
TAG 54:2	194711	194927	194744	Triacylglycerol
TAG 54:3	655769	656152	655869	Triacylglycerol
TAG 54:4	776677	776956	776735	Triacylglycerol
TAG 54:5	873341	873533	873364	Triacylglycerol
TAG 54:6	1.25616e+06	1.25644e+06	1.25622e+06	Triacylglycerol
TAG 54:7	1.58095e+06	1.58134e+06	1.58105e+06	Triacylglycerol
TAG 54:8	1.59481e+06	1.595e+06	1.59483e+06	Triacylglycerol
TAG 54:9	772371	772668	772436	Triacylglycerol
TAG 56:0	5658.84	5832.16	5674.77	Triacylglycerol
TAG 56:1	13752.3	14162	13862.8	Triacylglycerol
TAG 56:2	74753.4	74948.9	74778.2	Triacylglycerol
TAG 56:3	285574	285828	285622	Triacylglycerol
TAG 56:4	594760	594926	594773	Triacylglycerol
TAG 56:5	1.06277e+06	1.06309e+06	1.06284e+06	Triacylglycerol
TAG 56:6	748930	749302	749025	Triacylglycerol
TAG 56:7	296839	297127	296901	Triacylglycerol
TAG 56:8	52305.1	52630.6	52381.9	Triacylglycerol
TAG 56:9	14539.2	14916.8	14636.9	Triacylglycerol
TAG 58:0	2247.21	2641.33	2351.46	Triacylglycerol
TAG 58:1	6601.54	6878.44	6658.9	Triacylglycerol
TAG 58:2	26033	26242.8	26063.5	Triacylglycerol
TAG 58:3	107905	108142	107946	Triacylglycerol
TAG 58:4	281855	282020	281868	Triacylglycerol
TAG 58:5	290790	291095	290859	Triacylglycerol
TAG 58:6	184269	184604	184349	Triacylglycerol
TAG 58:7	68626.9	68959.8	68706.7	Triacylglycerol
TAG 60:2	7071.79	7301.02	7110.08	Triacylglycerol
TAG 60:3	24556.6	24867.8	24627.7	Triacylglycerol
TAG 60:4	65259.6	65603.3	65343.7	Triacylglycerol
TAG 60:5	85959.3	86215.2	86008.3	Triacylglycerol
TAG 60:6	67684.1	68074.9	67787	Triacylglycerol
TAG 60:7	33987.7	34167.2	34006.1	Triacylglycerol
