# Supplementary material for: Protocol: a fast, comprehensive and reproducible one-step extraction method for the rapid preparation of polar and semi-polar metabolites, lipids, proteins, starch and cell wall polymers from a single sample
Source: Plant Methods. 2016 Nov 10;12:45. doi: 10.1186/s13007-016-0146-2 (PMC5103428; doi:10.1186/s13007-016-0146-2)
Supplement: Supplementary file 1 — Additional file 1. Supplemental Figures and Tables. [file 13007_2016_146_MOESM1_ESM.zip › Table S3.xlsx]

## Sheet: Sheet1
Table S3: Result table of the annotated metabolites measured by GC-MS
Compound ID	WT_1	WT_2	WT_3
3-Indolyl- Acetonitrile	5041.06	4000.45	4427.52
Adenosine	1653.6	1337.35	1426.97
2-Amino-Adipat,	1543.09	1138.15	1442.61
Adipo-2,6-lactam	207.063	161.488	184.724
Agmatine	2211.39	1799.57	1897.09
Alanine	314111	263858	261137
3-Cyano-Alanine	3253.1	2802.35	2634.03
beta-Alanine	3870.22	3116.62	3353.38
Allantoate	993.438	877.063	782.879
Arginine	8074.88	6451.78	7047.87
Ascorbate	1406.98	1177.8	1173.83
1-Dehydro- Ascorbate	144965	128380	113839
Asparagine	18312.3	16217.4	14380.2
Aspartate	200184	167931	166652
Benzoate	827.671	702.037	681.232
4-Hydroxy-Benzoate	1465.73	1111.08	1339.98
4-Amino- Butanoate	11369.9	9561.63	9441.46
2-Amino-Butyrate	870.712	729.113	726.191
Citramalate	601.414	499.936	505.304
Citrate	68921.2	58340.7	56847.2
Citrulline	10246.1	8206.87	8922.48
Dodecanoate	465.31	396.467	381.177
Erythritol|Threitol	1765.85	1443.72	1508.09
Ethanolamine	118163	102059	95403.8
Fructose	215204	174802	184947
Fucose|Epifucose	6163.04	4948.11	5355.05
Fumarate	1.05431e+06	877086	885142
Galactinol	3033.82	2476.47	2594.94
Galactono-1,4-lactone	1851.94	1594.57	1500.27
1-O-methyl-alpha-Glucopyranoside	33095.8	27209.3	28112.3
Glucose	329803	261323	290067
Glucose 6-P|Galactose 6-P	1136.52	938.951	960.762
1,6-Anhydro-Glucose	15739.7	13255.5	13050.9
Glutamate	584950	485631	492098
Glutamine	479507	409295	392067
2-Oxoglutarate	2727.88	2160.26	2400.44
Glycerate	7586.31	6173.29	6508.36
Glycerol	10809.7	8208.81	9867.6
Glycine	58868.8	45949.6	52479.3
Glycolate	465.892	395.5	383.132
Hexacosanoate	379.228	281.395	352.833
Hexadecanoate	6206.66	4932.63	5443.99
9Z-Hexadecenoate	55794.8	45183.7	48087.9
Histidine	667.72	598.569	517.033
Homoserine	1351.15	1087.87	1170.9
myo-Inositol	124885	102473	106281
Isocitrate	4393.11	3757.74	3584.04
Isoleucine	5917.59	4826.26	5065.75
Leucine	6352.07	5161.81	5456.7
alpha-Linolenate	1795.52	1437.92	1563.8
Lysine	3459	2891.31	2890.1
Malate	202563	168294	170284
Mannitol|Sorbitol	10841.2	8824.78	9297.79
Methionine	5254.52	4270.24	4513.53
Nicotinate	964.356	761.991	850.318
6-Hydroxy-Nicotinate	1052.76	835.482	924.599
Nonanoate	593.852	539.582	452.526
Octacosanoate	179.145	108.303	191.566
Ornithine	2541.18	2093.54	2154.14
Ornithine-1,5-lactam	2490.57	2057.76	2105.27
Orthophosphate	7724.15	6640.34	6267.92
Phenylalanine	22013.8	14151	22688.8
Pipecolate	18668.8	15169.2	16038.8
Proline	428447	358408	357701
trans-4-Hydroxy-Proline	1394.19	1213.58	1116.16
Putrescine	16752.9	13952.7	14048.8
2-Hydroxy-Pyridine	22120.9	19607.7	17353.3
Pyruvate	5616.88	4790.49	4596.61
Rhamnose	2984.38	2298.54	2691.7
Riboflavin (brk)	20619.1	16694.2	17774.6
Serine	253221	212357	210872
O-Acetyl-Serine	1901.37	1536.55	1641.99
Sinapate	5498.22	4593.22	4596.61
Sinapate	12793.1	10045.1	11344.4
Spermidine	13866.3	10832.3	12352.1
Stearate	11536.2	9258.96	10026.9
Succinate	4274.46	3655.24	3488.26
Sucrose	878519	698486	770266
Threonate	2730.21	2199.91	2364.28
Threonine	100141	83074.4	84308.6
Threose|Erythrose (brk)	8144.1	5926.7	7694.89
alpha,alpha-Trehalose	5360.96	4700.56	4257.46
Tryptophan	2463.24	1923.35	2195.19
Tyramine	1833.32	1505.61	1558.92
Tyrosine	3029.75	2493.88	2570.5
Urate	1850.77	1612.95	1479.75
Urea	18909.6	16203.9	15397.6
Valine	30922.8	25879.6	25804.7
Xylitol	3647.45	3024.76	3071.9
Xylose	8588.47	6980.73	7376.27
