# Supplementary material for: Protocol: a fast, comprehensive and reproducible one-step extraction method for the rapid preparation of polar and semi-polar metabolites, lipids, proteins, starch and cell wall polymers from a single sample
Source: Plant Methods. 2016 Nov 10;12:45. doi: 10.1186/s13007-016-0146-2 (PMC5103428; doi:10.1186/s13007-016-0146-2)
Supplement: Supplementary file 1 — Additional file 1. Supplemental Figures and Tables. [file 13007_2016_146_MOESM1_ESM.zip › Table S4.xlsx]

## Sheet: Sheet1
Table S4: Result table of the annotated metabolites measured by UPLC-MS
Compound ID	WT_1	WT_2	WT_3
1-(1H-indole-3-carboxylate)-hexose	1845.16	1747.81	1942.52
1,2-di-O-sinapoyl-beta-D-glucose (A)	17314.2	17540.8	17087.6
1,2-di-O-sinapoyl-beta-D-glucose (B)	6389.74	6235.65	6543.83
1-O-Sinapoyl-beta-D-glucose(A)	68677.6	68566	68789.1
1-O-Sinapoyl-beta-D-glucose(B)	804.372	864.96	743.784
3-carboxy-2-hydroxy Phenylalanine	12907.2	12392.2	13422.1
3-Indolylmethylglucosinolate	511903	509100	514705
3-Methylsulfinylpropyl glucosinolate	161298	158978	163618
4-Hydroxyindol-3-ylmethyl glucosinolate	7568.08	7648.88	7487.29
4-Methoxy-3-indolylmethylglucosinolate	54052.1	55108.7	52995.5
4-Methylsulfinylbutyl glucosinolate	1.48094e+06	1.5015e+06	1.46038e+06
4-Methylthiobutyl glucosinolate	60756.1	62746	58766.2
5′-Deoxy-5′-(methylthio)adenosine	987.685	921.193	1054.18
5-Methylsufinylpentyl nitrile	34622.3	32648	36596.7
5-Methylsulfinylpentyl glucosinolate	24286.1	24162.6	24409.7
5-Methylthiopentyl glucosinolate	7016.81	7170.97	6862.64
6-Hydroxynicotinic Acid	797.427	769.677	825.177
6-Methylsulfinylhexyl glucosinolate	4180.34	4156.56	4204.12
6-Methylthiohexyl glucosinolate	2372.11	2410.93	2333.29
7-Methylsulfinylheptyl glucosinolate	21755.3	22166.5	21344.2
7-Methylthioheptyl glucosinolate	17429.1	17617.7	17240.5
8-Methylsulfinyloctyl glucosinolate	246066	248546	243586
8-Methylthiooctyl glucosinolate	58888.9	59719.7	58058
Adenine	4591.22	4337.2	4845.24
Adenosine	25722	23812.1	27632
Arginine	5497.73	4923.84	6071.61
Citric Acid	3141.76	2925.72	3357.8
Citruline	3315.79	3051.91	3579.66
Glutamic Acid	13008.7	12251.2	13766.2
Glutathione (reduced)	146620	146256	146984
Glutathione Oxidized	23490.6	22063.5	24917.7
Guanine	1016.12	939.055	1093.17
Guanosine	837.991	766.547	909.436
Isocitric Acid	37585.3	35173	39997.7
Kaempferol 3-O-2''-O-rhamnosyl-glucoside-7-O-rhamnoside	442122	415783	468462
kaempferol 3-O-rhamnoside-7-O-glucoside	796890	790105	803676
kaempferol-3-O-rhamnoside-7-O-rhamnoside	896649	886078	907221
NAD;Nicotinamideadeninedinucleotide	11046.9	10656.7	11437.1
Panthothenic Acid	574.438	580.315	568.562
Phenylalanine	23685.3	22824.8	24545.9
quercetin-3-O-glucoside-7-O-rhamnoside	32879.4	32565.2	33193.7
Raffinose (triose)	9111.97	8889.27	9334.67
Riboflavin (VitaminB12)	4120.05	3619.38	4620.71
S-Adenosylhomocysteine	782.001	732.827	831.175
Scopoletin	30122.1	29214.5	31029.6
Sinapoyl-(S)-malate(A)	561336	551702	570970
Sinapoyl-(S)-malate(B)	5600.35	5331.31	5869.38
Sinapoyltartronate	18368.6	17486.6	19250.7
Syringin	448.525	425.182	471.869
Tryptophan	3016.14	2870.33	3161.95
Tyrosine	2304.11	2162.91	2445.3
Uric Acid	7627.02	7535.95	7718.1
Uridine	1081.38	972.101	1190.67
Cyanidin 3-O-[2''-O-(2'''-O-(sinapoyl) xylosyl) 6''-O-(p-O-(glucosyl) p-coumaroyl) glucoside] 5-O-glucoside (H)	10519.7	7960.63	9097.15
Cyanidin 3-O-[2''-O-(2'''-O-(sinapoyl) xylosyl) 6''-O-(p-O-coumaroyl) glucoside] 5-O-[6''''-O-(malonyl) glucoside (H)	20598.7	16666.8	18574.3
Cyanidin 3-O-[2-O-(2-O-(sinapoyl)-bata-D-xylopyranosyl) 6-O-(4-O-(beta-D-glucopyranosyl)-p-coumaroyl-bata-D-glucopyranoside] 5-O-[6-O-(malonyl) bata-D-glucopyranoside] (H)	183709	155844	175355
