# Supplementary material for: Protocol: a fast, comprehensive and reproducible one-step extraction method for the rapid preparation of polar and semi-polar metabolites, lipids, proteins, starch and cell wall polymers from a single sample
Source: Plant Methods. 2016 Nov 10;12:45. doi: 10.1186/s13007-016-0146-2 (PMC5103428; doi:10.1186/s13007-016-0146-2)
Supplement: Supplementary file 1 — Additional file 1. Supplemental Figures and Tables. [file 13007_2016_146_MOESM1_ESM.zip › Table S5.xlsx]

## Sheet: Sheet1
Table S5: Result table of the identified proteins measured by nLC-MS
Accession	Peptide count	Unique peptides	Description	WT_1	WT_2	WT_3
AT2G39730.1;AT2G39730.2	78	48	RCA | rubisco activase | chr2:16570951-16573345 REVERSE LENGTH=474	2.42486e+08	2.23616e+08	3.34095e+08
AT5G53460.1	169	40	GLT1 | NADH-dependent glutamate synthase 1 | chr5:21700518-21709629 FORWARD LENGTH=2208	3.06351e+06	3.09827e+06	2.72844e+06
AT2G08986.1	120	36	unknown protein; BEST Arabidopsis thaliana protein match is: unknown protein (TAIR:AT1G40104.1); Has 30201 Blast hits to 17322 proteins in 780 species: Archae - 12; Bacteria - 1396; Metazoa - 17338; Fungi - 3422; Plants - 5037; Viruses	1.11297e+06	991166	784886
AT5G04140.1	93	35	GLU1, GLS1, GLUS, FD-GOGAT | glutamate synthase 1 | chr5:1130031-1138186 FORWARD LENGTH=1622	1.99981e+06	1.88958e+06	1.02639e+06
AT1G67120.1	139	31	ATPases;nucleotide binding;ATP binding;nucleoside-triphosphatases;transcription factor binding | chr1:25069727-25095526 REVERSE LENGTH=5393	1.38015e+06	343104	330471
AT3G45140.1	74	28	LOX2, ATLOX2 | lipoxygenase 2 | chr3:16525437-16529233 FORWARD LENGTH=896	1.72236e+07	1.2358e+07	1.08984e+07
AT4G36080.1	178	27	phosphotransferases, alcohol group as acceptor;binding;inositol or phosphatidylinositol kinases | chr4:17059996-17077628 REVERSE LENGTH=3834	2.73005e+06	818448	930417
AT1G48090.1	195	27	calcium-dependent lipid-binding family protein | chr1:17732582-17758194 REVERSE LENGTH=4146	1.40689e+06	1.05742e+06	1.09492e+06
AT1G64790.1	130	26	ILA | ILITYHIA | chr1:24065232-24081908 REVERSE LENGTH=2610	658772	373015	545537
AT3G58610.1	52	26	ketol-acid reductoisomerase | chr3:21671561-21674639 FORWARD LENGTH=591	1.66507e+06	4.52504e+06	5.06444e+06
AT3G02260.1	239	25	BIG, DOC1, TIR3, UMB1, ASA1, LPR1, CRM1 | auxin transport protein (BIG) | chr3:431152-448489 REVERSE LENGTH=5098	918765	1.57063e+06	448581
AT1G17220.1	62	25	FUG1 | Translation initiation factor 2, small GTP-binding protein | chr1:5885383-5890165 FORWARD LENGTH=1026	3.40084e+06	5.33271e+06	4.34745e+06
AT2G28000.1	61	24	CPN60A, CH-CPN60A, SLP | chaperonin-60alpha | chr2:11926603-11929184 FORWARD LENGTH=586	2.87119e+07	2.32886e+07	2.85579e+07
AT4G20850.1	103	24	TPP2 | tripeptidyl peptidase ii | chr4:11160935-11169889 REVERSE LENGTH=1380	2.78512e+06	2.95094e+06	3.16215e+06
AT1G62750.1	75	23	ATSCO1, ATSCO1/CPEF-G, SCO1 | Translation elongation factor EFG/EF2 protein | chr1:23233622-23236321 REVERSE LENGTH=783	4.1223e+06	7.65335e+06	4.58548e+06
AT4G02660.1	115	22	Beige/BEACH domain ;WD domain, G-beta repeat protein | chr4:1159927-1173791 REVERSE LENGTH=3527	915261	2.74866e+06	253409
AT2G04030.1	66	21	CR88, EMB1956, HSP90.5, Hsp88.1, AtHsp90.5 | Chaperone protein htpG family protein | chr2:1281983-1285909 FORWARD LENGTH=780	2.09748e+07	1.49852e+07	1.63207e+07
AT4G20360.1	48	21	ATRAB8D, ATRABE1B, RABE1b | RAB GTPase homolog E1B | chr4:10990036-10991466 FORWARD LENGTH=476	2.78583e+06	1.77087e+06	2.02584e+06
AT1G29900.1	74	20	CARB | carbamoyl phosphate synthetase B | chr1:10468164-10471976 FORWARD LENGTH=1187	3.64002e+06	3.03091e+06	2.7241e+06
AT3G60750.1	63	20	Transketolase | chr3:22454004-22456824 FORWARD LENGTH=741	7.83762e+06	2.52099e+07	2.30108e+07
AT1G59870.1	106	20	PEN3, PDR8, ATPDR8, ABCG36, ATABCG36 | ABC-2 and Plant PDR ABC-type transporter family protein | chr1:22034661-22039844 FORWARD LENGTH=1469	1.28184e+06	1.31764e+06	1.18292e+06
AT2G05710.1	84	20	ACO3 | aconitase 3 | chr2:2141591-2146350 FORWARD LENGTH=990	247472	700459	832802
AT1G78900.1	67	20	VHA-A | vacuolar ATP synthase subunit A | chr1:29660463-29664575 FORWARD LENGTH=623	8.10739e+06	7.71634e+06	7.68218e+06
AT3G19170.1;AT3G19170.2	81	19	ATPREP1, ATZNMP, PREP1 | presequence protease 1 | chr3:6625578-6631874 REVERSE LENGTH=1080	6.07723e+06	8.10583e+06	4.40813e+06
AT3G46970.1	62	19	ATPHS2, PHS2 | alpha-glucan phosphorylase 2 | chr3:17301625-17306111 REVERSE LENGTH=841	564385	637737	454055
AT4G17140.3	188	19	pleckstrin homology (PH) domain-containing protein | chr4:9613617-9636618 REVERSE LENGTH=4219	4.37534e+07	3.98074e+07	7.63924e+06
AT5G41790.1	121	19	CIP1 | COP1-interactive protein 1 | chr5:16727530-16732391 FORWARD LENGTH=1586	745455	793610	591635
AT2G30110.1	66	19	ATUBA1, MOS5, UBA1 | ubiquitin-activating enzyme 1 | chr2:12852632-12857369 REVERSE LENGTH=1080	1.67741e+06	1.64446e+06	1.57697e+06
AT3G29320.1	76	19	Glycosyl transferase, family 35 | chr3:11252871-11257587 FORWARD LENGTH=962	5.46507e+06	6.29296e+06	4.49741e+06
AT4G33010.1;AT4G33010.2	71	19	AtGLDP1, GLDP1 | glycine decarboxylase P-protein 1 | chr4:15926852-15931150 REVERSE LENGTH=1037	730735	819112	616132
AT2G25730.1	94	19	unknown protein; Has 157 Blast hits to 144 proteins in 62 species: Archae - 0; Bacteria - 0; Metazoa - 101; Fungi - 0; Plants - 35; Viruses - 0; Other Eukaryotes - 21 (source: NCBI BLink). | chr2:10956751-10972729 REVERSE LENGTH=2464	441434	340422	223259
AT3G60240.3	77	18	EIF4G, CUM2 | eukaryotic translation initiation factor 4G | chr3:22261842-22268295 FORWARD LENGTH=1725	254401	1.46029e+06	396326
AT3G59760.1;AT3G59760.2	45	18	OASC, ATCS-C | O-acetylserine (thiol) lyase isoform C | chr3:22072119-22075345 REVERSE LENGTH=433	5.61209e+06	4.80501e+06	4.33745e+06
AT1G32060.1	37	18	PRK | phosphoribulokinase | chr1:11532668-11534406 FORWARD LENGTH=395	2.65802e+07	2.80103e+07	2.48002e+07
AT2G47390.1	61	18	Prolyl oligopeptidase family protein | chr2:19442278-19446253 REVERSE LENGTH=961	765133	1.62791e+06	1.39095e+06
AT5G08670.1	50	18	ATP synthase alpha/beta family protein | chr5:2818395-2821149 REVERSE LENGTH=556	2.94991e+07	2.02412e+07	1.72633e+07
AT2G41220.1	111	18	GLU2 | glutamate synthase 2 | chr2:17177934-17188388 FORWARD LENGTH=1629	4.44616e+06	3.11392e+06	2.40639e+06
AT5G04360.1	52	18	ATPU1, ATLDA, PU1, LDA | limit dextrinase | chr5:1221566-1228399 FORWARD LENGTH=965	6.09112e+06	9.67559e+06	7.93761e+06
AT4G04970.1	59	18	ATGSL1, ATGSL01, GSL01, GSL1 | glucan synthase-like 1 | chr4:2537039-2542434 FORWARD LENGTH=1768	65852.5	75836.9	84235.6
AT2G36530.1	42	18	LOS2, ENO2 | Enolase | chr2:15321081-15323786 REVERSE LENGTH=444	1.71679e+06	3.97479e+06	3.40386e+06
AT1G02080.1	69	18	transcription regulators | chr1:373335-386682 FORWARD LENGTH=2431	104484	158905	82259.3
AT4G37930.1	66	18	SHM1, STM, SHMT1 | serine transhydroxymethyltransferase 1 | chr4:17831891-17834742 REVERSE LENGTH=517	2.60808e+06	3.25985e+06	3.90385e+06
AT2G15620.1	66	18	NIR1, NIR, ATHNIR | nitrite reductase 1 | chr2:6810552-6812666 FORWARD LENGTH=586	7.1731e+06	1.05673e+07	4.02901e+06
AT3G11710.1	52	17	ATKRS-1 | lysyl-tRNA synthetase 1 | chr3:3702359-3705613 REVERSE LENGTH=626	2.11251e+06	2.42701e+06	2.54669e+06
AT2G42600.1	90	17	ATPPC2, PPC2 | phosphoenolpyruvate carboxylase 2 | chr2:17734541-17738679 REVERSE LENGTH=963	2.29695e+06	4.54613e+06	3.48632e+06
AT1G56070.1	89	17	LOS1 | Ribosomal protein S5/Elongation factor G/III/V family protein | chr1:20968245-20971077 REVERSE LENGTH=843	5.45383e+06	5.23873e+06	5.99824e+06
AT5G19220.1	51	17	ADG2, APL1 | ADP glucose pyrophosphorylase large subunit 1 | chr5:6463931-6466775 REVERSE LENGTH=522	6.04869e+06	5.14231e+06	5.17371e+06
AT3G43300.2	109	17	ATMIN7 | HOPM interactor 7 | chr3:15234235-15245034 REVERSE LENGTH=1727	2.48244e+06	2.38104e+06	988729
AT2G45540.2	133	17	WD-40 repeat family protein / beige-related | chr2:18757881-18772229 REVERSE LENGTH=3001	4.71805e+06	3.21599e+06	1.76017e+06
AT1G06950.1	74	17	ATTIC110, TIC110 | translocon at the inner envelope membrane of chloroplasts 110 | chr1:2130303-2135563 REVERSE LENGTH=1016	4.07808e+06	1.44752e+07	8.33319e+06
AT1G70320.1	108	17	UPL2 | ubiquitin-protein ligase 2 | chr1:26488745-26501281 REVERSE LENGTH=3658	1.17838e+06	1.29029e+06	788317
AT1G63770.5	40	16	Peptidase M1 family protein | chr1:23657791-23664243 REVERSE LENGTH=1013	1.69715e+06	784237	922598
AT1G74470.1	41	16	Pyridine nucleotide-disulphide oxidoreductase family protein | chr1:27991248-27992845 FORWARD LENGTH=467	5.98751e+06	5.85033e+06	4.80754e+06
AT4G34450.1	50	16	coatomer gamma-2 subunit, putative / gamma-2 coat protein, putative / gamma-2 COP, putative | chr4:16471956-16476795 FORWARD LENGTH=886	7.74059e+06	2.449e+06	3.21081e+06
AT2G13560.1	39	16	NAD-ME1 | NAD-dependent malic enzyme 1 | chr2:5650089-5655103 FORWARD LENGTH=623	1.0793e+07	6.32858e+06	5.81478e+06
AT1G09340.1	38	16	CRB, CSP41B, HIP1.3 | chloroplast RNA binding | chr1:3015473-3018035 FORWARD LENGTH=378	3.79186e+06	3.06001e+06	2.74266e+06
AT1G63940.2;AT1G63940.3;AT1G63940.4	37	16	MDAR6 | monodehydroascorbate reductase 6 | chr1:23730095-23733534 FORWARD LENGTH=493	1.62573e+06	297685	301356
AT1G10760.1	73	16	SEX1, SOP1, SOP, GWD1, GWD | Pyruvate phosphate dikinase, PEP/pyruvate binding domain | chr1:3581210-3590043 REVERSE LENGTH=1399	1.77636e+06	1.91096e+06	1.8833e+06
AT3G48110.1	64	16	EDD1, EDD | glycine-tRNA ligases | chr3:17763111-17770964 FORWARD LENGTH=1067	1.8939e+06	3.95358e+06	2.74031e+06
AT1G44120.1	120	16	Armadillo/beta-catenin-like repeat ; C2 calcium/lipid-binding domain (CaLB) protein | chr1:16780610-16787414 FORWARD LENGTH=2114	5.00308e+06	7.5719e+06	4.71919e+06
AT1G80070.1	92	16	SUS2, EMB33, EMB177, EMB14 | Pre-mRNA-processing-splicing factor | chr1:30118052-30127574 FORWARD LENGTH=2359	216770	217392	161618
AT5G22780.1	56	16	Adaptor protein complex AP-2, alpha subunit | chr5:7590100-7597828 REVERSE LENGTH=1013	602665	561378	264122
AT4G31990.1	54	16	ASP5, AAT3, ATAAT1 | aspartate aminotransferase 5 | chr4:15471074-15473521 REVERSE LENGTH=453	5.14378e+07	3.75735e+07	4.52343e+07
AT5G26570.1;AT5G26570.2	68	16	PWD, OK1, ATGWD3 | catalytics;carbohydrate kinases;phosphoglucan, water dikinases | chr5:9261580-9267526 FORWARD LENGTH=1196	2.95486e+06	2.54812e+06	3.28384e+06
AT5G40450.1	101	16	unknown protein; FUNCTIONS IN: molecular_function unknown; INVOLVED IN: biological_process unknown; LOCATED IN: chloroplast, plasma membrane; EXPRESSED IN: 24 plant structures; EXPRESSED DURING: 13 growth stages; Has 30201 Blast hits t	4.01323e+07	3.37789e+07	5.54434e+07
AT5G17920.1	62	15	ATCIMS, ATMETS, ATMS1 | Cobalamin-independent synthase family protein | chr5:5935771-5939195 FORWARD LENGTH=765	1.16976e+07	1.3199e+07	9.34849e+06
AT5G24710.1	63	15	Transducin/WD40 repeat-like superfamily protein | chr5:8459148-8467920 REVERSE LENGTH=1377	1.66955e+06	1.55786e+06	1.17734e+06
AT1G63870.1	61	15	Disease resistance protein (TIR-NBS-LRR class) family | chr1:23707131-23711901 REVERSE LENGTH=1031	837106	686020	918256
AT4G02510.1	62	15	TOC159, TOC86, PPI2, TOC160, ATTOC159 | translocon at the outer envelope membrane of chloroplasts 159 | chr4:1104766-1109360 FORWARD LENGTH=1503	2.05992e+06	1.70663e+06	1.43704e+06
AT5G57870.1;AT5G57870.2	76	15	eIFiso4G1 | MIF4G domain-containing protein / MA3 domain-containing protein | chr5:23439755-23443433 FORWARD LENGTH=780	704844	2.67723e+06	1.66981e+06
AT5G15450.1	84	15	APG6, CLPB3, CLPB-P | casein lytic proteinase B3 | chr5:5014399-5018255 REVERSE LENGTH=968	1.39015e+06	824871	956644
AT5G52920.1	51	15	PKP1, PKP-BETA1, PKP2 | plastidic pyruvate kinase beta subunit 1 | chr5:21463680-21466612 FORWARD LENGTH=579	1.43175e+06	2.19816e+06	2.2078e+06
AT5G16620.1	43	15	PDE120, TIC40, ATTIC40 | hydroxyproline-rich glycoprotein family protein | chr5:5450808-5454256 FORWARD LENGTH=447	6.97193e+06	6.10815e+06	7.56098e+06
AT1G21170.1	73	15	SEC5B | Exocyst complex component SEC5 | chr1:7413050-7419411 FORWARD LENGTH=1090	380247	390315	273605
AT5G23060.1	36	15	CaS | calcium sensing receptor | chr5:7736760-7738412 REVERSE LENGTH=387	1.50904e+06	1.69292e+06	1.72206e+06
AT4G30990.1	80	15	ARM repeat superfamily protein | chr4:15084456-15097860 FORWARD LENGTH=2599	949154	778856	613853
AT5G42080.1;AT5G42080.2	50	15	ADL1, ADL1A, AG68, DRP1A, RSW9, DL1 | dynamin-like protein | chr5:16820661-16824536 REVERSE LENGTH=610	2.34573e+06	1.73111e+06	1.61772e+06
AT4G13930.1	37	15	SHM4 | serine hydroxymethyltransferase 4 | chr4:8048013-8050021 REVERSE LENGTH=471	1.37664e+06	1.57858e+06	1.70529e+06
AT5G51820.1	37	15	PGM, ATPGMP, PGM1, STF1 | phosphoglucomutase | chr5:21063531-21067933 REVERSE LENGTH=623	1.08175e+07	2.39489e+07	1.36307e+07
AT5G42650.1	47	15	AOS, CYP74A, DDE2 | allene oxide synthase | chr5:17097803-17099359 REVERSE LENGTH=518	3.98324e+06	3.53685e+06	4.93221e+06
AT5G26000.1	45	14	TGG1, BGLU38 | thioglucoside glucohydrolase 1 | chr5:9079678-9082347 REVERSE LENGTH=541	893654	1.42133e+06	1.25838e+06
AT1G01960.1	68	14	EDA10 | SEC7-like guanine nucleotide exchange family protein | chr1:330830-337582 REVERSE LENGTH=1750	747600	772890	881665
AT2G20190.1	60	14	ATCLASP, CLASP | CLIP-associated protein | chr2:8711862-8718813 REVERSE LENGTH=1439	130933	248876	167194
AT1G68010.1	47	14	HPR, ATHPR1 | hydroxypyruvate reductase | chr1:25493418-25495720 FORWARD LENGTH=386	866964	161868	351100
AT5G22800.1	57	14	EMB86, EMB1030, EMB263 | Alanyl-tRNA synthetase, class IIc | chr5:7616221-7619961 REVERSE LENGTH=978	1.18182e+06	2.10136e+06	756577
AT4G28080.1	94	14	Tetratricopeptide repeat (TPR)-like superfamily protein | chr4:13948993-13957840 REVERSE LENGTH=1819	2.36164e+06	2.28102e+06	1.37378e+06
AT2G02560.2	51	14	CAND1, ATCAND1, ETA2, TIP120, HVE | cullin-associated and neddylation dissociated | chr2:690345-697342 FORWARD LENGTH=1217	527926	696616	332737
AT5G37830.1	79	14	OXP1 | oxoprolinase 1 | chr5:15056635-15060525 REVERSE LENGTH=1266	812427	867921	680581
AT4G34110.1	42	14	PAB2, PABP2, ATPAB2 | poly(A) binding protein 2 | chr4:16336732-16339892 FORWARD LENGTH=629	3.51046e+06	4.73571e+06	3.58504e+06
AT1G37130.1	58	14	NIA2, B29, NIA2-1, CHL3, NR, NR2, ATNR2 | nitrate reductase 2 | chr1:14158617-14161652 FORWARD LENGTH=917	3.12478e+06	2.30759e+06	2.48981e+06
AT5G50920.1	107	14	CLPC, ATHSP93-V, HSP93-V, DCA1, CLPC1 | CLPC homologue 1 | chr5:20715710-20719800 REVERSE LENGTH=929	1.2708e+07	1.21607e+07	1.45813e+07
AT3G21430.2	45	14	ATALY3, ALY3 | DNA binding | chr3:7544800-7552841 REVERSE LENGTH=1132	1.11706e+07	1.87423e+07	1.39975e+07
AT5G27270.1	90	14	EMB976 | Tetratricopeptide repeat (TPR)-like superfamily protein | chr5:9605650-9609625 FORWARD LENGTH=1038	3.3388e+06	1.50063e+06	871371
AT5G63800.1	43	14	MUM2, BGAL6 | Glycosyl hydrolase family 35 protein | chr5:25530323-25535678 FORWARD LENGTH=718	1.18369e+06	865506	1.21152e+06
AT1G01320.1	83	14	Tetratricopeptide repeat (TPR)-like superfamily protein | chr1:121582-130099 REVERSE LENGTH=1797	1.86573e+06	1.98009e+06	1.70003e+06
AT2G03140.1	49	14	alpha/beta-Hydrolases superfamily protein | chr2:942000-949337 FORWARD LENGTH=1797	189120	118824	80408.9
AT5G37510.1	45	14	EMB1467, CI76 | NADH-ubiquinone dehydrogenase, mitochondrial, putative | chr5:14897490-14900352 FORWARD LENGTH=745	462853	434795	371840
AT4G26970.1	58	14	ACO2 | aconitase 2 | chr4:13543077-13548427 FORWARD LENGTH=995	5.64736e+06	5.42261e+06	5.52135e+06
AT1G09620.1	74	14	ATP binding;leucine-tRNA ligases;aminoacyl-tRNA ligases;nucleotide binding;ATP binding;aminoacyl-tRNA ligases | chr1:3113077-3116455 REVERSE LENGTH=1091	1.20153e+06	1.99085e+06	2.24863e+06
AT3G22960.1	43	14	PKP1, PKP-ALPHA | Pyruvate kinase family protein | chr3:8139369-8141771 FORWARD LENGTH=596	24721.9	131051	106760
AT2G40840.1	64	14	DPE2 | disproportionating enzyme 2 | chr2:17045368-17050779 FORWARD LENGTH=955	1.88145e+06	2.6342e+06	2.58855e+06
AT1G36160.1	114	14	ACC1, AT-ACC1, EMB22, GK, PAS3 | acetyl-CoA carboxylase 1 | chr1:13534196-13543773 FORWARD LENGTH=2254	367689	375445	359938
AT1G36180.1	108	14	ACC2 | acetyl-CoA carboxylase 2 | chr1:13546047-13558339 FORWARD LENGTH=2355	1.00012e+06	1.30749e+06	534388
AT1G65930.1	39	14	cICDH | cytosolic NADP+-dependent isocitrate dehydrogenase | chr1:24539088-24541861 FORWARD LENGTH=410	265428	443736	221954
AT1G74260.1	88	14	PUR4 | purine biosynthesis 4 | chr1:27923005-27927764 REVERSE LENGTH=1407	1.39835e+06	1.48106e+06	1.39456e+06
AT2G22125.1	57	13	CSI1 | binding | chr2:9406793-9414223 FORWARD LENGTH=2150	69349	188793	99464.1
AT4G28710.1	102	13	XIH, ATXIH | Myosin family protein with Dil domain | chr4:14172280-14181771 FORWARD LENGTH=1516	992493	2.00193e+06	2.55463e+06
AT1G71220.1	71	13	EBS1, UGGT, PSL2 | UDP-glucose:glycoprotein glucosyltransferases;transferases, transferring hexosyl groups;transferases, transferring glycosyl groups | chr1:26841664-26851730 FORWARD LENGTH=1613	183970	255502	157895
AT2G43750.1	35	13	OASB, ACS1, CPACS1, ATCS-B | O-acetylserine (thiol) lyase B | chr2:18129604-18132322 REVERSE LENGTH=392	1.36481e+06	787490	1.03624e+06
AT1G66970.1;AT1G66970.2	27	13	SVL2 | SHV3-like 2 | chr1:24992746-24996005 REVERSE LENGTH=763	896919	219243	247928
AT1G20960.1	68	13	emb1507 | U5 small nuclear ribonucleoprotein helicase, putative | chr1:7302591-7309914 REVERSE LENGTH=2171	372914	640048	290461
AT5G16715.1	49	13	EMB2247 | ATP binding;valine-tRNA ligases;aminoacyl-tRNA ligases;nucleotide binding;ATP binding;aminoacyl-tRNA ligases | chr5:5485353-5493229 FORWARD LENGTH=974	1.02529e+06	956272	879383
AT1G30360.1	37	13	ERD4 | Early-responsive to dehydration stress protein (ERD4) | chr1:10715892-10718799 FORWARD LENGTH=724	5.60501e+06	3.22937e+06	6.34362e+06
AT2G30950.1	68	13	VAR2, FTSH2 | FtsH extracellular protease family | chr2:13174692-13177064 FORWARD LENGTH=695	6.79117e+06	5.68748e+06	5.69969e+06
AT2G26910.1	56	13	PDR4, ATPDR4 | pleiotropic drug resistance 4 | chr2:11481623-11487874 FORWARD LENGTH=1420	156085	151306	158941
AT4G37870.1	45	13	PCK1, PEPCK | phosphoenolpyruvate carboxykinase 1 | chr4:17802974-17806332 REVERSE LENGTH=671	1.6806e+06	1.28516e+06	1.44555e+06
AT1G79440.1	38	13	ALDH5F1, SSADH1, SSADH | aldehyde dehydrogenase 5F1 | chr1:29882525-29887275 REVERSE LENGTH=528	4.977e+06	7.09272e+06	6.49517e+06
AT5G13650.1	42	13	elongation factor family protein | chr5:4397821-4402364 FORWARD LENGTH=675	1.99279e+06	1.29285e+06	1.39997e+06
AT4G39330.1	31	13	ATCAD9, CAD9 | cinnamyl alcohol dehydrogenase 9 | chr4:18291268-18292772 FORWARD LENGTH=360	5.99228e+06	6.99365e+06	5.43887e+06
AT3G04260.1	54	13	PTAC3 | plastid transcriptionally active 3 | chr3:1123231-1127515 REVERSE LENGTH=910	776958	248462	362581
AT5G36880.2	39	13	ACS | acetyl-CoA synthetase | chr5:14534961-14540296 REVERSE LENGTH=743	1.19527e+06	856433	864803
AT1G70730.3;AT1G70730.2	54	13	PGM2 | Phosphoglucomutase/phosphomannomutase family protein | chr1:26669020-26673166 REVERSE LENGTH=662	1.72538e+06	1.59015e+06	1.43764e+06
AT1G62780.1	28	13	unknown protein; FUNCTIONS IN: molecular_function unknown; INVOLVED IN: biological_process unknown; LOCATED IN: chloroplast, chloroplast stroma; EXPRESSED IN: 22 plant structures; EXPRESSED DURING: 14 growth stages; Has 94 Blast hits t	4.06604e+06	2.03287e+06	1.9099e+06
AT5G30510.1	40	13	RPS1, ARRPS1 | ribosomal protein S1 | chr5:11619262-11621223 REVERSE LENGTH=416	1.50937e+07	1.35902e+07	1.1885e+07
AT3G46780.1	37	13	PTAC16 | plastid transcriptionally active 16 | chr3:17228766-17231021 FORWARD LENGTH=510	2.3623e+07	1.90409e+07	2.05397e+07
AT3G53900.2	37	13	UPP, PYRR | uracil phosphoribosyltransferase | chr3:19956914-19959006 REVERSE LENGTH=296	2.15225e+06	1.81328e+06	1.45232e+06
AT3G54670.3	48	13	TTN8 | Structural maintenance of chromosomes (SMC) family protein | chr3:20235818-20243701 FORWARD LENGTH=1239	161609	99518.4	122595
AT3G10360.1	44	13	APUM4, PUM4 | pumilio 4 | chr3:3211276-3215144 REVERSE LENGTH=1003	19279.1	29945.6	10845.3
AT4G19410.2	34	12	Pectinacetylesterase family protein | chr4:10581037-10584766 REVERSE LENGTH=517	3.64688e+06	3.31577e+06	3.3261e+06
AT5G17530.3	27	12	phosphoglucosamine mutase family protein | chr5:5777716-5781863 FORWARD LENGTH=614	76068.2	49898.1	21917.8
AT1G74850.1	48	12	PTAC2 | plastid transcriptionally active 2 | chr1:28119237-28122314 REVERSE LENGTH=862	1.75239e+06	1.15463e+06	1.73337e+06
AT1G79550.1	36	12	PGK | phosphoglycerate kinase | chr1:29924347-29926295 REVERSE LENGTH=401	1.19325e+06	521171	1.2984e+06
AT3G46740.1	47	12	TOC75-III, MAR1 | translocon at the outer envelope membrane of chloroplasts 75-III | chr3:17216104-17219296 REVERSE LENGTH=818	2.89348e+06	4.70928e+06	4.57477e+06
AT4G25960.1	33	12	PGP2 | P-glycoprotein 2 | chr4:13177438-13183425 FORWARD LENGTH=1273	308806	293726	636634
AT4G37430.1	28	12	CYP91A2, CYP81F1 | cytochrome P450, family 91, subfamily A, polypeptide 2 | chr4:17597242-17598829 FORWARD LENGTH=500	340194	1.65575e+06	1.81203e+06
AT2G38040.1	74	12	CAC3 | acetyl Co-enzyme a carboxylase carboxyltransferase alpha subunit | chr2:15917612-15920749 FORWARD LENGTH=769	1.36889e+06	1.11262e+06	999504
AT1G56500.1	57	12	haloacid dehalogenase-like hydrolase family protein | chr1:21159775-21167092 FORWARD LENGTH=1055	3.76907e+06	3.74332e+06	4.84082e+06
AT2G32810.1	39	12	BGAL9 | beta galactosidase 9 | chr2:13919410-13925325 REVERSE LENGTH=887	370962	1.59305e+06	1.82021e+06
AT1G68560.1	58	12	ATXYL1, XYL1, TRG1 | alpha-xylosidase 1 | chr1:25734435-25737897 REVERSE LENGTH=915	179148	365974	206439
AT4G12420.1	33	12	SKU5 | Cupredoxin superfamily protein | chr4:7349941-7352868 REVERSE LENGTH=587	420583	421857	1.03332e+06
AT4G09650.1	30	12	ATPD | ATP synthase delta-subunit gene | chr4:6100799-6101503 FORWARD LENGTH=234	3.34915e+06	3.57499e+06	5.03694e+06
AT1G27180.1	61	12	disease resistance protein (TIR-NBS-LRR class), putative | chr1:9439859-9445818 FORWARD LENGTH=1556	359166	419232	497428
AT1G72270.1	70	12	CONTAINS InterPro DOMAIN/s: Ribosome 60S biogenesis N-terminal (InterPro:IPR021714); BEST Arabidopsis thaliana protein match is: unknown protein (TAIR:AT4G27010.1); Has 772 Blast hits to 657 proteins in 120 species: Archae - 0; Bacteri	490892	415495	902840
AT3G44480.1	41	12	RPP1, cog1 | Disease resistance protein (TIR-NBS-LRR class) family | chr3:16090878-16096041 REVERSE LENGTH=1194	292528	333072	277071
AT4G14160.1	24	12	Sec23/Sec24 protein transport family protein | chr4:8167574-8173026 FORWARD LENGTH=773	284653	304169	131948
AT4G10340.1	32	12	LHCB5 | light harvesting complex of photosystem II 5 | chr4:6408200-6409496 FORWARD LENGTH=280	1.34298e+06	5.07498e+06	3.94531e+06
AT3G16620.1	42	12	ATTOC120, TOC120 | translocon outer complex protein 120 | chr3:5658469-5661738 REVERSE LENGTH=1089	948739	416878	539437
AT1G18270.3	70	12	ketose-bisphosphate aldolase class-II family protein | chr1:6283634-6293772 REVERSE LENGTH=1393	966138	854648	793147
AT1G50240.2	63	12	FU | Protein kinase family protein with ARM repeat domain | chr1:18607063-18614094 FORWARD LENGTH=1322	2.31303e+06	760942	884273
AT5G35970.1	32	12	P-loop containing nucleoside triphosphate hydrolases superfamily protein | chr5:14119060-14123078 REVERSE LENGTH=961	352340	106570	151262
AT1G49760.1	46	12	PAB8, PABP8 | poly(A) binding protein 8 | chr1:18416740-18419753 FORWARD LENGTH=671	2.16573e+06	2.59622e+06	2.71473e+06
AT3G54050.1	36	12	HCEF1 | high cyclic electron flow 1 | chr3:20016951-20018527 FORWARD LENGTH=417	1.43336e+06	1.22961e+06	1.38815e+06
AT2G32240.1	77	12	FUNCTIONS IN: molecular_function unknown; INVOLVED IN: response to cadmium ion; LOCATED IN: plasma membrane; EXPRESSED IN: 25 plant structures; EXPRESSED DURING: 13 growth stages; CONTAINS InterPro DOMAIN/s: Prefoldin (InterPro:IPR0090	1.61791e+06	1.61133e+06	2.01916e+06
AT4G13430.1	48	12	IIL1, ATLEUC1 | isopropyl malate isomerase large subunit 1 | chr4:7804194-7807789 REVERSE LENGTH=509	3.04148e+06	2.5718e+06	2.98274e+06
AT3G12780.1	43	12	PGK1 | phosphoglycerate kinase 1 | chr3:4061127-4063140 REVERSE LENGTH=481	7.18724e+07	6.41762e+07	8.10165e+07
AT4G24190.1	52	12	SHD, HSP90.7, AtHsp90.7, AtHsp90-7 | Chaperone protein htpG family protein | chr4:12551902-12555851 REVERSE LENGTH=823	800389	601323	616746
AT3G20820.1	32	12	Leucine-rich repeat (LRR) family protein | chr3:7280930-7282027 FORWARD LENGTH=365	3.90046e+06	4.12647e+06	3.60072e+06
AT5G61780.1	79	12	Tudor2, AtTudor2, TSN2 | TUDOR-SN protein 2 | chr5:24822012-24826641 FORWARD LENGTH=985	865576	1.28972e+06	1.23042e+06
AT3G56150.1	60	12	EIF3C, ATEIF3C-1, EIF3C-1, ATTIF3C1, TIF3C1 | eukaryotic translation initiation factor 3C | chr3:20833790-20836820 REVERSE LENGTH=900	505203	691688	789238
AT1G32900.1	43	12	UDP-Glycosyltransferase superfamily protein | chr1:11920582-11923506 REVERSE LENGTH=610	2.19986e+06	2.04506e+06	1.92962e+06
AT3G14210.1	26	12	ESM1 | epithiospecifier modifier 1 | chr3:4729886-4731562 FORWARD LENGTH=392	2.12512e+06	2.29526e+06	2.42889e+06
AT1G14610.1	66	12	TWN2, VALRS | valyl-tRNA synthetase / valine--tRNA ligase (VALRS) | chr1:5008502-5014486 REVERSE LENGTH=1108	761844	623442	760941
AT5G66560.1	34	12	Phototropic-responsive NPH3 family protein | chr5:26564368-26566662 FORWARD LENGTH=668	1.58872e+06	1.61377e+06	1.67816e+06
AT5G60040.2	63	12	NRPC1 | nuclear RNA polymerase C1 | chr5:24173590-24183269 FORWARD LENGTH=1391	91047.3	30344.3	29487.9
AT2G36390.1	43	12	SBE2.1, BE3 | starch branching enzyme 2.1 | chr2:15264283-15269940 FORWARD LENGTH=858	2.97545e+06	4.1312e+06	3.52536e+06
AT1G20620.1;AT1G20620.2;AT1G20620.4;AT1G20620.5	37	12	CAT3, SEN2, ATCAT3 | catalase 3 | chr1:7143142-7146193 FORWARD LENGTH=492	1.54606e+07	1.67228e+07	1.57871e+07
AT5G10370.1	92	12	helicase domain-containing protein / IBR domain-containing protein / zinc finger protein-related | chr5:3261245-3267188 FORWARD LENGTH=1775	676695	852782	821000
AT3G04580.1	43	12	EIN4 | Signal transduction histidine kinase, hybrid-type, ethylene sensor | chr3:1235576-1237965 REVERSE LENGTH=766	320282	419164	603608
AT5G09590.1	51	12	MTHSC70-2, HSC70-5 | mitochondrial HSO70 2 | chr5:2975721-2978508 FORWARD LENGTH=682	276786	225008	226877
AT1G09780.1	41	12	Phosphoglycerate mutase, 2,3-bisphosphoglycerate-independent | chr1:3165550-3167812 REVERSE LENGTH=557	5.75209e+06	5.31667e+06	5.94125e+06
AT4G34260.1	55	12	FUC95A | 1,2-alpha-L-fucosidases | chr4:16398130-16401591 FORWARD LENGTH=843	1.60188e+06	1.46386e+06	1.37841e+06
AT5G13980.1;AT5G13980.3	46	12	Glycosyl hydrolase family 38 protein | chr5:4508626-4514334 FORWARD LENGTH=1024	4.13388e+06	2.98125e+06	3.37066e+06
AT4G16310.1	74	12	LDL3 | LSD1-like 3 | chr4:9218636-9224764 FORWARD LENGTH=1628	3.97019e+06	3.97265e+06	4.09131e+06
AT3G55410.1	55	12	2-oxoglutarate dehydrogenase, E1 component | chr3:20541897-20545728 FORWARD LENGTH=1017	2.58799e+06	2.33401e+06	2.37478e+06
AT2G04842.1	46	12	EMB2761 | threonyl-tRNA synthetase, putative / threonine--tRNA ligase, putative | chr2:1698466-1701271 REVERSE LENGTH=650	611191	1.78549e+06	530597
AT2G13360.1	26	12	AGT, AGT1, SGAT | alanine:glyoxylate aminotransferase | chr2:5539417-5540902 REVERSE LENGTH=401	1.51052e+06	1.1134e+06	1.49308e+06
AT3G02760.1	66	12	Class II aaRS and biotin synthetases superfamily protein | chr3:597588-600650 REVERSE LENGTH=883	682412	763586	694234
AT1G15690.1	25	12	AVP1, ATAVP3, AVP-3, AtVHP1;1 | Inorganic H pyrophosphatase family protein | chr1:5399115-5402185 FORWARD LENGTH=770	1.13055e+06	328329	215209
AT5G62530.1	36	12	ALDH12A1, ATP5CDH, P5CDH | aldehyde dehydrogenase 12A1 | chr5:25099768-25103159 REVERSE LENGTH=556	1.32955e+06	1.19428e+06	1.06866e+06
AT4G00570.1	45	12	NAD-ME2 | NAD-dependent malic enzyme 2 | chr4:242817-246522 REVERSE LENGTH=607	1.05856e+06	1.37033e+06	1.163e+06
AT1G03080.1	61	12	kinase interacting (KIP1-like) family protein | chr1:731794-737332 REVERSE LENGTH=1733	88655.3	158429	179264
AT5G03940.1	66	12	FFC, 54CP, CPSRP54, SRP54CP | chloroplast signal recognition particle 54 kDa subunit | chr5:1060265-1063257 REVERSE LENGTH=564	1.99487e+06	1.60505e+06	1.91312e+06
AT3G24503.1	39	12	ALDH2C4, ALDH1A, REF1 | aldehyde dehydrogenase 2C4 | chr3:8919732-8923029 REVERSE LENGTH=501	6.12695e+06	4.84616e+06	4.78988e+06
AT1G11860.1	32	12	Glycine cleavage T-protein family | chr1:4001801-4003245 FORWARD LENGTH=408	2.49874e+07	2.6255e+07	2.09468e+07
AT3G45780.1	76	11	PHOT1, NPH1, JK224, RPT1 | phototropin 1 | chr3:16818557-16823960 FORWARD LENGTH=996	547972	339410	550697
AT1G48650.1	54	11	DEA(D/H)-box RNA helicase family protein | chr1:17989670-17995169 REVERSE LENGTH=1197	1.8905e+06	1.0816e+06	1.05481e+06
AT3G52250.1	55	11	Duplicated homeodomain-like superfamily protein | chr3:19376629-19383100 FORWARD LENGTH=1656	525782	1.46487e+06	1.17375e+06
AT1G31230.1	59	11	AK-HSDH I, AK-HSDH | aspartate kinase-homoserine dehydrogenase i | chr1:11158744-11163055 REVERSE LENGTH=911	1.55314e+06	1.11706e+06	1.04347e+06
AT4G29840.1	39	11	MTO2, TS | Pyridoxal-5'-phosphate-dependent enzyme family protein | chr4:14599434-14601014 REVERSE LENGTH=526	1.12857e+06	998937	1.13463e+06
AT5G45390.1	24	11	CLPP4, NCLPP4 | CLP protease P4 | chr5:18396351-18397586 FORWARD LENGTH=292	796805	1.20936e+06	680021
AT5G17710.1	25	11	EMB1241 | Co-chaperone GrpE family protein | chr5:5839560-5841639 REVERSE LENGTH=324	582658	436955	401685
AT5G25980.2;AT5G25980.1	37	11	TGG2, BGLU37 | glucoside glucohydrolase 2 | chr5:9072730-9075477 FORWARD LENGTH=547	1.95849e+06	1.71717e+06	2.08001e+06
AT1G23740.1	32	11	Oxidoreductase, zinc-binding dehydrogenase family protein | chr1:8398245-8399656 REVERSE LENGTH=386	5.12036e+06	4.74621e+06	4.06421e+06
AT5G58510.1	36	11	unknown protein; FUNCTIONS IN: molecular_function unknown; INVOLVED IN: biological_process unknown; LOCATED IN: chloroplast; EXPRESSED IN: 23 plant structures; EXPRESSED DURING: 14 growth stages; BEST Arabidopsis thaliana protein match	55131.7	120937	145744
AT3G06810.1	51	11	IBR3 | acyl-CoA dehydrogenase-related | chr3:2146534-2150654 FORWARD LENGTH=824	2.72067e+06	6.4867e+06	5.1206e+06
AT1G72520.1	54	11	LOX4 | PLAT/LH2 domain-containing lipoxygenase family protein | chr1:27308611-27312589 FORWARD LENGTH=926	457032	948677	2.40716e+06
AT5G55220.1	56	11	trigger factor type chaperone family protein | chr5:22397677-22400678 FORWARD LENGTH=547	1.08034e+06	904200	709997
AT5G39770.1	52	11	Restriction endonuclease, type II-like superfamily protein | chr5:15919241-15927549 REVERSE LENGTH=1272	291251	414936	600134
AT4G39960.1	30	11	Molecular chaperone Hsp40/DnaJ family protein | chr4:18534194-18536320 FORWARD LENGTH=447	482681	846542	757687
AT1G80600.1	24	11	WIN1 | HOPW1-1-interacting 1 | chr1:30298675-30300513 REVERSE LENGTH=457	2.51939e+06	1.92631e+06	2.01342e+06
AT3G03960.1	49	11	TCP-1/cpn60 chaperonin family protein | chr3:1024432-1027604 FORWARD LENGTH=549	308565	743900	763066
AT5G16280.2	46	11	Tetratricopeptide repeat (TPR)-like superfamily protein | chr5:5323377-5331345 REVERSE LENGTH=1244	218129	956434	562831
AT4G35380.1	52	11	SEC7-like guanine nucleotide exchange family protein | chr4:16819883-16825960 FORWARD LENGTH=1706	488486	196734	178597
AT3G16000.1	66	11	MFP1 | MAR binding filament-like protein 1 | chr3:5431041-5433613 REVERSE LENGTH=726	2.9637e+06	5.75955e+06	4.54555e+06
AT5G24300.1	36	11	SSI1, SSI, ATSS1 | Glycogen/starch synthases, ADP-glucose type | chr5:8266934-8270860 FORWARD LENGTH=652	3.51698e+06	1.73803e+06	2.12802e+06
AT1G34430.1	40	11	EMB3003 | 2-oxoacid dehydrogenases acyltransferase family protein | chr1:12588027-12590084 REVERSE LENGTH=465	3.93166e+06	7.17471e+06	4.9366e+06
AT4G18030.1	43	11	S-adenosyl-L-methionine-dependent methyltransferases superfamily protein | chr4:10012850-10015267 REVERSE LENGTH=621	2.6018e+06	1.27176e+06	2.00693e+06
AT1G50380.1	34	11	Prolyl oligopeptidase family protein | chr1:18662480-18666185 FORWARD LENGTH=710	113000	502003	579209
AT5G07810.1	51	11	SNF2 domain-containing protein / helicase domain-containing protein / HNH endonuclease domain-containing protein | chr5:2491412-2498484 REVERSE LENGTH=1190	353281	433440	219345
AT1G42970.1	41	11	GAPB | glyceraldehyde-3-phosphate dehydrogenase B subunit | chr1:16127552-16129584 FORWARD LENGTH=447	1.31873e+07	1.48181e+06	2.45928e+06
AT3G47470.1	25	11	LHCA4, CAB4 | light-harvesting chlorophyll-protein complex I subunit A4 | chr3:17493622-17494773 REVERSE LENGTH=251	1.36011e+06	2.12393e+06	3.37559e+06
AT4G21670.1	39	11	CPL1, FRY2, ATCPL1 | C-terminal domain phosphatase-like 1 | chr4:11511511-11516922 FORWARD LENGTH=967	16384.8	148294	63983
AT3G55800.1	47	11	SBPASE | sedoheptulose-bisphosphatase | chr3:20709640-20711421 FORWARD LENGTH=393	4.92705e+06	4.40058e+06	4.85799e+06
AT3G14460.1	49	11	LRR and NB-ARC domains-containing disease resistance protein | chr3:4851990-4856264 REVERSE LENGTH=1424	78928.2	25513.6	84719
AT2G47240.1	40	11	CER8, LACS1 | AMP-dependent synthetase and ligase family protein | chr2:19393835-19397616 FORWARD LENGTH=660	1.44404e+06	1.29357e+06	1.5993e+06
AT4G26530.1	26	11	Aldolase superfamily protein | chr4:13391566-13392937 FORWARD LENGTH=358	309161	201209	794528
AT4G21960.1	33	11	PRXR1 | Peroxidase superfamily protein | chr4:11646613-11648312 REVERSE LENGTH=330	540905	848481	708662
AT4G39080.1	49	11	VHA-A3 | vacuolar proton ATPase A3 | chr4:18209513-18214752 FORWARD LENGTH=821	2.32031e+06	1.80984e+06	2.01106e+06
AT1G17650.1	40	11	GLYR2, GR2 | glyoxylate reductase 2 | chr1:6069594-6071964 REVERSE LENGTH=358	940962	993860	770284
AT3G23990.1	60	11	HSP60, HSP60-3B | heat shock protein 60 | chr3:8669013-8672278 FORWARD LENGTH=577	3.10569e+06	5.1439e+06	5.15685e+06
AT3G18060.1	31	11	transducin family protein / WD-40 repeat family protein | chr3:6183880-6186788 FORWARD LENGTH=609	1.25107e+06	1.26337e+06	1.21488e+06
AT1G48030.1	43	11	mtLPD1 | mitochondrial lipoamide dehydrogenase 1 | chr1:17717432-17719141 REVERSE LENGTH=507	2.33255e+06	1.69292e+06	1.58612e+06
AT5G49360.1	43	11	BXL1, ATBXL1 | beta-xylosidase 1 | chr5:20012179-20016659 REVERSE LENGTH=774	80335.8	252238	641149
AT3G63140.1	34	11	CSP41A | chloroplast stem-loop binding protein of 41 kDa | chr3:23327006-23328620 REVERSE LENGTH=406	4.8513e+06	5.30745e+06	6.66217e+06
AT1G06900.1	37	11	Insulinase (Peptidase family M16) family protein | chr1:2115155-2120635 REVERSE LENGTH=1024	779385	1.2731e+06	882115
AT1G05460.1	23	11	SDE3 | P-loop containing nucleoside triphosphate hydrolases superfamily protein | chr1:1601357-1604658 REVERSE LENGTH=1002	59366.8	270388	211709
AT3G48000.1	32	11	ALDH2B4, ALDH2, ALDH2A | aldehyde dehydrogenase 2B4 | chr3:17717082-17719843 REVERSE LENGTH=538	1.12481e+07	9.87562e+06	6.91408e+06
AT3G03250.1	50	11	UGP, UGP1, AtUGP1 | UDP-GLUCOSE PYROPHOSPHORYLASE 1 | chr3:749761-754014 REVERSE LENGTH=469	193197	205426	133283
AT3G10370.1	41	11	SDP6 | FAD-dependent oxidoreductase family protein | chr3:3216502-3219027 FORWARD LENGTH=629	1.19946e+08	1.12336e+08	9.63335e+07
AT5G58040.1	30	11	ATFIP1[V], FIPS5, ATFIPS5, FIP1[V] | homolog of yeast FIP1 [V] | chr5:23488865-23494000 FORWARD LENGTH=1196	62103.4	86911.7	58474.3
AT1G12240.1	29	11	ATBETAFRUCT4, VAC-INV | Glycosyl hydrolases family 32 protein | chr1:4153699-4157457 FORWARD LENGTH=664	1.01658e+06	753450	982085
AT1G15820.1	29	11	LHCB6, CP24 | light harvesting complex photosystem II subunit 6 | chr1:5446685-5447676 REVERSE LENGTH=258	3.14087e+07	2.4661e+07	2.58243e+07
AT5G08650.1	39	11	Small GTP-binding protein | chr5:2806533-2813220 REVERSE LENGTH=681	1.25348e+06	1.75838e+06	2.03817e+06
AT3G48500.1	44	11	PDE312, PTAC10 | Nucleic acid-binding, OB-fold-like protein | chr3:17962209-17965408 FORWARD LENGTH=668	4.32685e+06	4.46646e+06	4.75547e+06
AT1G13210.1	38	11	ACA.l | autoinhibited Ca2+/ATPase II | chr1:4509252-4513774 REVERSE LENGTH=1203	226925	296158	214677
AT2G40490.1	34	11	HEME2 | Uroporphyrinogen decarboxylase | chr2:16912961-16914988 FORWARD LENGTH=394	1.07948e+06	1.39224e+06	1.92668e+06
AT3G62900.1	76	11	CW-type Zinc Finger | chr3:23248868-23254810 REVERSE LENGTH=1465	6.5425e+06	9.33439e+06	7.83227e+06
AT4G14880.1	31	11	OASA1, OLD3, CYTACS1 | O-acetylserine (thiol) lyase (OAS-TL) isoform A1 | chr4:8518209-8520050 REVERSE LENGTH=322	6.19748e+06	7.69259e+06	6.76005e+06
AT5G54770.1	38	11	THI1, TZ, THI4 | thiazole biosynthetic enzyme, chloroplast (ARA6) (THI1) (THI4) | chr5:22246634-22247891 FORWARD LENGTH=349	2.84921e+06	2.97741e+06	3.11155e+06
AT5G35170.1	49	11	adenylate kinase family protein | chr5:13419278-13423482 FORWARD LENGTH=588	348637	255411	405913
AT2G31830.1	34	11	endonuclease/exonuclease/phosphatase family protein | chr2:13532905-13537665 REVERSE LENGTH=1144	43498.7	1.2054e+06	750440
AT2G44060.1	33	11	Late embryogenesis abundant protein, group 2 | chr2:18226922-18227988 FORWARD LENGTH=325	2.42643e+06	2.05069e+06	2.51851e+06
AT5G49650.1;AT5G49650.2	45	11	XK-2, XK2 | xylulose kinase-2 | chr5:20152898-20155574 FORWARD LENGTH=558	1.16866e+06	677529	701014
AT5G14040.1	31	11	PHT3;1 | phosphate transporter 3;1 | chr5:4531059-4532965 REVERSE LENGTH=375	5.19896e+06	5.55512e+06	6.49979e+06
AT5G09660.1;AT5G09660.3	36	11	PMDH2 | peroxisomal NAD-malate dehydrogenase 2 | chr5:2993645-2995551 REVERSE LENGTH=354	6.82605e+06	5.37371e+06	5.05814e+06
AT1G23190.1	49	11	PGM3 | Phosphoglucomutase/phosphomannomutase family protein | chr1:8219946-8224186 FORWARD LENGTH=583	1.72703e+06	3.56918e+06	2.62893e+06
AT4G09010.1	30	11	APX4, TL29 | ascorbate peroxidase 4 | chr4:5777502-5779338 REVERSE LENGTH=349	1.52322e+07	1.34513e+07	1.44709e+07
AT5G35630.1	28	11	GS2, GLN2, ATGSL1 | glutamine synthetase 2 | chr5:13831220-13833239 FORWARD LENGTH=430	1.35901e+07	9.86787e+06	9.28895e+06
AT3G01610.1	51	10	CDC48C, emb1354 | cell division cycle 48C | chr3:231787-235057 FORWARD LENGTH=820	188379	206828	216262
AT3G42640.1	50	10	AHA8, HA8 | H(+)-ATPase 8 | chr3:14724309-14728062 FORWARD LENGTH=948	203506	184597	260045
AT5G13030.1	39	10	unknown protein; FUNCTIONS IN: molecular_function unknown; INVOLVED IN: biological_process unknown; LOCATED IN: chloroplast; EXPRESSED IN: 23 plant structures; EXPRESSED DURING: 13 growth stages; CONTAINS InterPro DOMAIN/s: Uncharacter	162695	593966	509382
AT3G27530.1	77	10	GC6, MAG4 | golgin candidate 6 | chr3:10193778-10199659 REVERSE LENGTH=914	495392	809582	1.00926e+06
AT5G42950.1	60	10	GYF domain-containing protein | chr5:17224436-17231044 FORWARD LENGTH=1714	204827	226086	172890
AT4G39850.3	52	10	PXA1 | peroxisomal ABC transporter 1 | chr4:18489220-18496762 FORWARD LENGTH=1352	820961	303778	360310
AT3G18730.1	42	10	TSK, MGO3, BRU1 | tetratricopeptide repeat (TPR)-containing protein | chr3:6446062-6453045 REVERSE LENGTH=1311	32567.1	31286.5	25955.5
AT2G37660.1	26	10	NAD(P)-binding Rossmann-fold superfamily protein | chr2:15795481-15796977 REVERSE LENGTH=325	640028	144660	93097.5
AT5G66190.1	60	10	ATLFNR1, FNR1 | ferredoxin-NADP(+)-oxidoreductase 1 | chr5:26451203-26453012 REVERSE LENGTH=360	134662	231780	120370
AT4G14970.1	53	10	unknown protein; FUNCTIONS IN: molecular_function unknown; INVOLVED IN: biological_process unknown; LOCATED IN: chloroplast; EXPRESSED IN: 14 plant structures; EXPRESSED DURING: 6 growth stages; Has 257 Blast hits to 164 proteins in 70	191720	178869	55761.4
AT1G18620.2	53	10	unknown protein; FUNCTIONS IN: molecular_function unknown; INVOLVED IN: biological_process unknown; LOCATED IN: cellular_component unknown; EXPRESSED IN: 22 plant structures; EXPRESSED DURING: 13 growth stages; BEST Arabidopsis thalian	718869	210162	227915
AT5G61040.1	34	10	unknown protein; BEST Arabidopsis thaliana protein match is: unknown protein (TAIR:AT5G08010.1); Has 1807 Blast hits to 1807 proteins in 277 species: Archae - 0; Bacteria - 0; Metazoa - 736; Fungi - 347; Plants - 385; Viruses - 0; Othe	350946	133992	80250.3
AT3G62360.1	50	10	Carbohydrate-binding-like fold | chr3:23073020-23080455 REVERSE LENGTH=1227	548719	527738	320536
AT2G27680.1	31	10	NAD(P)-linked oxidoreductase superfamily protein | chr2:11803981-11805965 REVERSE LENGTH=384	2.60156e+06	2.99073e+06	2.05936e+06
AT1G65130.1	43	10	Ubiquitin carboxyl-terminal hydrolase-related protein | chr1:24196472-24201022 REVERSE LENGTH=1079	8713.07	130660	75642.8
AT4G04640.1	27	10	ATPC1 | ATPase, F1 complex, gamma subunit protein | chr4:2350761-2351882 REVERSE LENGTH=373	1.96815e+07	1.5874e+07	1.27835e+07
AT3G55320.1	39	10	PGP20 | P-glycoprotein 20 | chr3:20507391-20513393 REVERSE LENGTH=1408	4.4482e+06	3.77253e+06	1.39435e+07
AT5G46290.1	33	10	KASI, KAS1 | 3-ketoacyl-acyl carrier protein synthase I | chr5:18774439-18776629 REVERSE LENGTH=473	230278	98872	47554.8
AT4G24620.1	43	10	PGI1, PGI | phosphoglucose isomerase 1 | chr4:12708972-12712610 REVERSE LENGTH=613	1.83859e+06	1.11663e+06	1.33911e+06
AT4G11420.1	61	10	EIF3A, ATEIF3A-1, EIF3A-1, ATTIF3A1, TIF3A1 | eukaryotic translation initiation factor 3A | chr4:6947834-6952053 REVERSE LENGTH=987	767785	925785	650782
AT4G33090.1	57	10	APM1, ATAPM1 | aminopeptidase M1 | chr4:15965915-15970418 REVERSE LENGTH=879	1.31344e+06	1.24539e+06	929478
AT2G22610.1	31	10	Di-glucose binding protein with Kinesin motor domain | chr2:9599550-9604626 FORWARD LENGTH=1083	100401	41068.6	107975
AT4G27585.1	20	10	SPFH/Band 7/PHB domain-containing membrane-associated protein family | chr4:13766984-13769832 REVERSE LENGTH=411	78385.1	135423	35239.6
AT1G15750.1	30	10	WSIP1, TPL | Transducin family protein / WD-40 repeat family protein | chr1:5415086-5420359 REVERSE LENGTH=1131	56220.5	98369.8	86494
AT3G13070.1	28	10	CBS domain-containing protein / transporter associated domain-containing protein | chr3:4191511-4195112 REVERSE LENGTH=661	121380	426267	192221
AT5G61450.1	15	10	P-loop containing nucleoside triphosphate hydrolases superfamily protein | chr5:24710240-24712882 REVERSE LENGTH=447	54614.4	56154.3	51768.6
AT5G20950.1	36	10	Glycosyl hydrolase family protein | chr5:7107609-7110775 REVERSE LENGTH=624	392197	435935	618561
AT1G63020.1	49	10	NRPD1A, POL IVA, SDE4, NRPD1, SMD2 | nuclear RNA polymerase D1A | chr1:23355329-23361126 REVERSE LENGTH=1453	189400	440200	248373
AT5G16680.1	43	10	RING/FYVE/PHD zinc finger superfamily protein | chr5:5467534-5472956 REVERSE LENGTH=1311	378917	219504	472034
AT1G74160.1	44	10	unknown protein; BEST Arabidopsis thaliana protein match is: unknown protein (TAIR:AT1G18620.1); Has 3407 Blast hits to 2217 proteins in 314 species: Archae - 0; Bacteria - 264; Metazoa - 1296; Fungi - 318; Plants - 346; Viruses - 34;	371711	200691	227286
AT3G19480.1	36	10	D-3-phosphoglycerate dehydrogenase | chr3:6752590-6754650 FORWARD LENGTH=588	3.94271e+06	3.09243e+06	3.42856e+06
AT5G65720.1	46	10	ATNIFS1, NIFS1, NFS1, ATNFS1 | nitrogen fixation S (NIFS)-like 1 | chr5:26296349-26297710 FORWARD LENGTH=453	967580	1.0412e+06	868848
AT5G42480.1	52	10	ARC6 | Chaperone DnaJ-domain superfamily protein | chr5:16985295-16988332 FORWARD LENGTH=801	2.88609e+06	3.02743e+06	4.61332e+06
AT3G02360.1	43	10	6-phosphogluconate dehydrogenase family protein | chr3:482498-483958 FORWARD LENGTH=486	2.65122e+06	2.46619e+06	2.35772e+06
AT3G54460.1	34	10	SNF2 domain-containing protein / helicase domain-containing protein / F-box family protein | chr3:20162050-20167186 REVERSE LENGTH=1378	660579	626150	459069
AT1G01040.2	66	10	DCL1 | dicer-like 1 | chr1:23519-31079 FORWARD LENGTH=1910	79404.2	32337.7	66210.9
AT3G54660.1	35	10	GR, EMB2360, ATGR2 | glutathione reductase | chr3:20230356-20233100 REVERSE LENGTH=565	429260	84088.7	15285.2
AT5G57710.1	54	10	Double Clp-N motif-containing P-loop nucleoside triphosphate hydrolases superfamily protein | chr5:23384794-23388052 FORWARD LENGTH=990	2.1054e+06	4.70033e+06	4.11532e+06
AT1G69740.1	27	10	HEMB1 | Aldolase superfamily protein | chr1:26232197-26234713 FORWARD LENGTH=430	5.01875e+06	5.36031e+06	4.84118e+06
AT4G13670.1	30	10	PTAC5 | plastid transcriptionally active 5 | chr4:7948644-7950779 FORWARD LENGTH=387	936546	459159	196452
AT3G25530.2	36	10	GHBDH, ATGHBDH, GLYR1, GR1 | glyoxylate reductase 1 | chr3:9271949-9273514 REVERSE LENGTH=278	507624	452634	542823
AT1G09270.1	35	10	IMPA-4 | importin alpha isoform 4 | chr1:2994506-2997833 FORWARD LENGTH=538	1.08728e+06	681095	469435
AT1G29880.1	57	10	glycyl-tRNA synthetase / glycine--tRNA ligase | chr1:10459662-10462781 REVERSE LENGTH=729	1.51549e+06	1.3874e+06	1.10262e+06
AT5G55820.1	61	10	CONTAINS InterPro DOMAIN/s: Inner centromere protein, ARK-binding region (InterPro:IPR005635); Has 1807 Blast hits to 1807 proteins in 277 species: Archae - 0; Bacteria - 0; Metazoa - 736; Fungi - 347; Plants - 385; Viruses - 0; Other	460243	1.03035e+06	895173
AT1G22410.1	46	10	Class-II DAHP synthetase family protein | chr1:7912120-7914742 FORWARD LENGTH=527	1.59044e+06	1.2666e+06	1.41737e+06
AT4G01660.1	29	10	ATABC1, ATATH10, ABC1 | ABC transporter 1 | chr4:708652-711095 FORWARD LENGTH=623	35975.6	79513.9	75858.6
AT2G33040.1	31	10	ATP3 | gamma subunit of Mt ATP synthase | chr2:14018978-14021047 REVERSE LENGTH=325	1.4239e+06	1.23073e+06	917767
AT5G48300.1	40	10	ADG1, APS1 | ADP glucose pyrophosphorylase 1 | chr5:19570326-19572557 FORWARD LENGTH=520	805553	557544	740267
AT1G06680.1	23	10	PSBP-1, OEE2, PSII-P, OE23 | photosystem II subunit P-1 | chr1:2047940-2049186 FORWARD LENGTH=263	107005	340869	934077
AT2G23190.1	33	10	CYP81D7 | cytochrome P450, family 81, subfamily D, polypeptide 7 | chr2:9877058-9879007 FORWARD LENGTH=543	350667	587711	163395
AT1G79560.1	45	10	EMB156, EMB36, EMB1047, FTSH12 | FTSH protease 12 | chr1:29926976-29932308 FORWARD LENGTH=1008	220963	314773	192252
AT3G49240.1	48	10	emb1796 | Pentatricopeptide repeat (PPR) superfamily protein | chr3:18256086-18257975 FORWARD LENGTH=629	205238	175008	88813.7
AT5G24690.1	27	10	Protein of unknown function (DUF3411) | chr5:8455783-8458513 REVERSE LENGTH=521	778515	693413	896583
AT3G14415.1;AT3G14415.2	48	10	Aldolase-type TIM barrel family protein | chr3:4818667-4820748 FORWARD LENGTH=367	315657	799026	603556
AT4G35850.1	34	10	Pentatricopeptide repeat (PPR) superfamily protein | chr4:16983638-16986681 FORWARD LENGTH=444	335154	416394	398899
AT5G13510.1	23	10	Ribosomal protein L10 family protein | chr5:4341294-4341956 FORWARD LENGTH=220	9.71075e+06	8.38401e+06	8.51842e+06
AT2G29970.1	62	10	Double Clp-N motif-containing P-loop nucleoside triphosphate hydrolases superfamily protein | chr2:12776601-12779784 FORWARD LENGTH=1002	148394	114470	203844
AT3G24430.1	31	10	HCF101 | ATP binding | chr3:8868731-8872154 REVERSE LENGTH=532	6.96382e+06	1.8621e+07	7.06911e+06
AT1G42550.1	65	10	PMI1 | plastid movement impaired1 | chr1:15977131-15979734 FORWARD LENGTH=843	837772	2.0438e+06	2.139e+06
AT2G30970.1	49	10	ASP1 | aspartate aminotransferase 1 | chr2:13179012-13181686 FORWARD LENGTH=430	297888	547800	469518
AT5G66760.1	35	10	SDH1-1 | succinate dehydrogenase 1-1 | chr5:26653776-26657224 FORWARD LENGTH=634	510672	2.01104e+06	1.65053e+06
AT3G20050.1	44	10	ATTCP-1, TCP-1 | T-complex protein 1 alpha subunit | chr3:6998544-7002266 REVERSE LENGTH=545	1.98841e+06	1.5299e+06	1.55513e+06
AT4G02070.1	42	10	MSH6, MSH6-1, ATMSH6 | MUTS homolog 6 | chr4:906079-912930 FORWARD LENGTH=1324	167360	99561.9	93199.5
AT2G47160.1	22	10	BOR1 | HCO3- transporter family | chr2:19357740-19360787 REVERSE LENGTH=704	626564	1.87471e+06	766784
AT5G52520.1	43	10	OVA6, PRORS1 | Class II aaRS and biotin synthetases superfamily protein | chr5:21311112-21313875 FORWARD LENGTH=543	1.51553e+06	1.1314e+06	913586
AT3G62910.1	28	10	APG3 | Peptide chain release factor 1 | chr3:23257661-23260386 REVERSE LENGTH=422	2.22855e+06	1.45743e+06	1.62718e+06
AT3G53920.1	47	10	SIGC, SIG3 | RNApolymerase sigma-subunit C | chr3:19961041-19963820 REVERSE LENGTH=571	790891	595566	609795
AT3G01460.1	63	10	MBD9, ATMBD9 | methyl-CPG-binding domain 9 | chr3:173316-182038 FORWARD LENGTH=2176	41963.5	40100.2	79091.2
AT4G37910.1	63	10	mtHsc70-1 | mitochondrial heat shock protein 70-1 | chr4:17825368-17828099 REVERSE LENGTH=682	4.66333e+06	4.80707e+06	3.74971e+06
AT5G46800.1	20	10	BOU | Mitochondrial substrate carrier family protein | chr5:18988779-18989810 REVERSE LENGTH=300	3.84534e+06	3.29655e+06	4.17102e+06
AT1G04170.1	25	10	EIF2 GAMMA | eukaryotic translation initiation factor 2 gamma subunit | chr1:1097423-1099702 FORWARD LENGTH=465	2.14649e+06	2.55169e+06	2.64271e+06
AT2G21870.1;AT2G21870.2	27	10	MGP1 | copper ion binding;cobalt ion binding;zinc ion binding | chr2:9320456-9322618 REVERSE LENGTH=240	2.54764e+06	1.70036e+06	1.81277e+06
AT2G24050.1	51	10	eIFiso4G2 | MIF4G domain-containing protein / MA3 domain-containing protein | chr2:10225500-10228456 REVERSE LENGTH=747	896229	536028	458455
AT4G33510.1	44	10	DHS2 | 3-deoxy-d-arabino-heptulosonate 7-phosphate synthase | chr4:16116496-16118549 FORWARD LENGTH=507	5.59017e+06	1.05852e+06	1.47069e+06
AT2G01320.1	31	10	ABC-2 type transporter family protein | chr2:154669-158063 REVERSE LENGTH=725	180614	229653	54062.5
AT5G41670.1	37	10	6-phosphogluconate dehydrogenase family protein | chr5:16665647-16667110 REVERSE LENGTH=487	1.82947e+06	1.96552e+06	1.74259e+06
AT2G26080.1	65	10	AtGLDP2, GLDP2 | glycine decarboxylase P-protein 2 | chr2:11109330-11113786 REVERSE LENGTH=1044	8.47999e+06	7.12599e+06	7.42829e+06
AT5G19440.1	23	10	NAD(P)-binding Rossmann-fold superfamily protein | chr5:6556493-6558123 FORWARD LENGTH=326	1.95982e+06	1.60814e+06	1.97403e+06
AT3G53180.1	35	10	glutamate-ammonia ligases;catalytics;glutamate-ammonia ligases | chr3:19707068-19711188 FORWARD LENGTH=852	6.51511e+06	2.54542e+06	3.7549e+06
AT5G62790.1;AT5G62790.2	37	9	DXR, PDE129 | 1-deoxy-D-xylulose 5-phosphate reductoisomerase | chr5:25214358-25217292 REVERSE LENGTH=477	2.41473e+06	2.08687e+06	1.89647e+06
AT3G13930.1	37	9	Dihydrolipoamide acetyltransferase, long form protein | chr3:4596240-4600143 FORWARD LENGTH=539	362677	571514	492165
AT2G41740.1	50	9	VLN2, ATVLN2 | villin 2 | chr2:17410962-17416878 REVERSE LENGTH=976	239641	616212	631498
AT3G03790.3	43	9	ankyrin repeat family protein / regulator of chromosome condensation (RCC1) family protein | chr3:963195-968011 FORWARD LENGTH=1099	437062	119494	136945
AT5G36170.1	27	9	HCF109, ATPRFB | high chlorophyll fluorescent 109 | chr5:14236083-14237974 REVERSE LENGTH=456	198163	239397	101876
AT5G11670.1	39	9	ATNADP-ME2, NADP-ME2 | NADP-malic enzyme 2 | chr5:3754456-3758040 FORWARD LENGTH=588	1.72886e+06	1.48469e+06	1.25017e+06
AT1G77590.1	40	9	LACS9 | long chain acyl-CoA synthetase 9 | chr1:29148501-29151776 REVERSE LENGTH=691	561029	776738	459371
AT5G20720.1	28	9	CPN20, CPN10, CHCPN10, ATCPN21, CPN21 | chaperonin 20 | chr5:7015015-7016354 FORWARD LENGTH=253	2.51353e+06	956212	1.90521e+06
AT5G08640.1	18	9	FLS, ATFLS1, FLS1 | flavonol synthase 1 | chr5:2804009-2805175 FORWARD LENGTH=336	374218	59903.2	105508
AT1G11750.2	20	9	CLPP6 | CLP protease proteolytic subunit 6 | chr1:3967609-3969535 FORWARD LENGTH=289	696217	1.11148e+06	1.09684e+06
AT1G07670.1	40	9	ATECA4, ECA4 | endomembrane-type CA-ATPase 4 | chr1:2370305-2374196 REVERSE LENGTH=1061	450219	1.01771e+06	627075
AT1G62740.1	46	9	Hop2 | stress-inducible protein, putative | chr1:23231026-23233380 FORWARD LENGTH=571	4.13497e+06	1.83529e+06	1.72448e+06
AT5G05490.2	23	9	SYN1, DIF1 | Rad21/Rec8-like family protein | chr5:1624712-1629144 FORWARD LENGTH=617	36259.4	156507	248368
AT1G65010.1	79	9	Plant protein of unknown function (DUF827) | chr1:24149543-24154024 FORWARD LENGTH=1345	648443	990027	816182
AT5G45400.1	54	9	RPA70C, ATRPA70C | Replication factor-A protein 1-related | chr5:18398990-18401644 FORWARD LENGTH=853	8.78635e+06	8.42905e+06	7.05313e+06
AT1G48520.1;AT1G48520.3	44	9	GATB | GLU-ADT subunit B | chr1:17940185-17942540 FORWARD LENGTH=550	560499	335874	506299
AT4G10120.1	43	9	ATSPS4F | Sucrose-phosphate synthase family protein | chr4:6315033-6319785 FORWARD LENGTH=1050	364302	132404	176362
AT2G29940.1	49	9	PDR3, ATPDR3 | pleiotropic drug resistance 3 | chr2:12760139-12766455 FORWARD LENGTH=1426	1.00196e+06	913949	307580
AT5G60740.1	44	9	ABC transporter family protein | chr5:24425824-24430269 REVERSE LENGTH=1109	49051.4	34349	55484.6
AT3G53520.4	20	9	UXS1 | UDP-glucuronic acid decarboxylase 1 | chr3:19841635-19844057 FORWARD LENGTH=458	484478	424742	164355
AT4G22930.1	27	9	PYR4, DHOASE | pyrimidin 4 | chr4:12019315-12021200 FORWARD LENGTH=377	2.97389e+06	1.53619e+06	1.39675e+06
AT4G17330.1	59	9	ATG2484-1, G2484-1 | G2484-1 protein | chr4:9689263-9697172 REVERSE LENGTH=2037	94669.9	105793	85655.6
AT1G62020.1	64	9	Coatomer, alpha subunit | chr1:22919814-22923728 FORWARD LENGTH=1216	1.24458e+06	730245	621387
AT1G51860.1	28	9	Leucine-rich repeat protein kinase family protein | chr1:19257634-19261479 REVERSE LENGTH=890	274797	409168	278966
AT5G49030.3	78	9	OVA2 | tRNA synthetase class I (I, L, M and V) family protein | chr5:19875091-19883251 REVERSE LENGTH=1279	982311	841662	755286
AT1G17360.1	45	9	BEST Arabidopsis thaliana protein match is: COP1-interacting protein-related (TAIR:AT1G72410.1); Has 9949 Blast hits to 7480 proteins in 576 species: Archae - 12; Bacteria - 1007; Metazoa - 3636; Fungi - 982; Plants - 444; Viruses - 50	207130	376665	266454
AT5G07350.1	67	9	Tudor1, AtTudor1, TSN1 | TUDOR-SN protein 1 | chr5:2320344-2324892 REVERSE LENGTH=991	1.1785e+06	1.02967e+06	1.25295e+06
AT1G15210.1	83	9	PDR7, ATPDR7 | pleiotropic drug resistance 7 | chr1:5231552-5236573 REVERSE LENGTH=1442	272834	314343	268831
AT2G43710.1	24	9	SSI2, FAB2 | Plant stearoyl-acyl-carrier-protein desaturase family protein | chr2:18120107-18122495 FORWARD LENGTH=401	312735	338651	425038
AT1G49750.1	20	9	Leucine-rich repeat (LRR) family protein | chr1:18411177-18412779 REVERSE LENGTH=494	357653	624048	570342
AT2G20990.3	42	9	SYTA | synaptotagmin A | chr2:9014827-9017829 FORWARD LENGTH=579	301851	310351	403013
AT2G13620.1	29	9	ATCHX15, CHX15 | cation/hydrogen exchanger 15 | chr2:5678006-5680621 FORWARD LENGTH=821	210597	321909	73102.8
AT2G29630.1	46	9	PY, THIC | thiaminC | chr2:12667395-12669569 FORWARD LENGTH=644	741478	1.53891e+06	1.02872e+06
AT3G20000.1	28	9	TOM40 | translocase of the outer mitochondrial membrane 40 | chr3:6967685-6970247 FORWARD LENGTH=309	552952	218715	439416
AT1G07890.1;AT1G07890.6	21	9	APX1, MEE6, CS1, ATAPX1, ATAPX01 | ascorbate peroxidase 1 | chr1:2438005-2439435 FORWARD LENGTH=250	1.34879e+06	1.28977e+06	1.28949e+06
AT5G27970.2	55	9	ARM repeat superfamily protein | chr5:10004720-10015619 FORWARD LENGTH=1658	805190	907719	691517
AT2G28620.1	37	9	P-loop containing nucleoside triphosphate hydrolases superfamily protein | chr2:12265167-12270020 REVERSE LENGTH=1042	400801	27542.8	26996.6
AT4G24280.1	50	9	cpHsc70-1 | chloroplast heat shock protein 70-1 | chr4:12590094-12593437 FORWARD LENGTH=718	3.9402e+06	3.41315e+06	3.582e+06
AT2G39770.1	33	9	CYT1, VTC1, SOZ1, EMB101, GMP1 | Glucose-1-phosphate adenylyltransferase family protein | chr2:16589401-16590741 FORWARD LENGTH=361	290758	637287	336355
AT5G40520.2	28	9	unknown protein; FUNCTIONS IN: molecular_function unknown; INVOLVED IN: biological_process unknown; LOCATED IN: cellular_component unknown; EXPRESSED IN: 23 plant structures; EXPRESSED DURING: 11 growth stages; Has 3696 Blast hits to 2	102892	95404.1	41985.4
AT5G18660.1	31	9	PCB2 | NAD(P)-binding Rossmann-fold superfamily protein | chr5:6220872-6222125 REVERSE LENGTH=417	1.94462e+06	2.28743e+06	1.84701e+06
AT1G12250.1	22	9	Pentapeptide repeat-containing protein | chr1:4159287-4161269 FORWARD LENGTH=280	458282	96207.1	55751.6
AT3G06980.1	21	9	DEA(D/H)-box RNA helicase family protein | chr3:2201531-2204662 FORWARD LENGTH=781	326504	130733	169678
AT5G53490.3	15	9	Tetratricopeptide repeat (TPR)-like superfamily protein | chr5:21723488-21724621 REVERSE LENGTH=250	270862	564231	393946
AT2G07680.1	36	9	ATMRP11, MRP11, ABCC13 | multidrug resistance-associated protein 11 | chr2:3514774-3522491 FORWARD LENGTH=1404	363630	45167.3	18747.2
AT3G03780.1	63	9	ATMS2, MS2 | methionine synthase 2 | chr3:957602-960740 FORWARD LENGTH=765	2.16634e+07	3.16129e+07	2.16515e+07
AT1G09830.1	33	9	Glycinamide ribonucleotide (GAR) synthetase | chr1:3192783-3194936 REVERSE LENGTH=532	220300	326118	532229
AT1G70820.1	52	9	phosphoglucomutase, putative / glucose phosphomutase, putative | chr1:26705594-26708034 FORWARD LENGTH=615	568365	943047	780677
AT2G31060.2	35	9	elongation factor family protein | chr2:13213496-13218544 REVERSE LENGTH=667	496256	932053	697779
AT1G19920.1	40	9	APS2, ASA1 | Pseudouridine synthase/archaeosine transglycosylase-like family protein | chr1:6914835-6916657 REVERSE LENGTH=476	334275	507365	676482
AT5G26710.1	37	9	Glutamyl/glutaminyl-tRNA synthetase, class Ic | chr5:9305673-9308247 FORWARD LENGTH=719	777341	1.07933e+06	489187
AT4G36250.1	29	9	ALDH3F1 | aldehyde dehydrogenase 3F1 | chr4:17151029-17153381 FORWARD LENGTH=484	1.02016e+06	575457	911510
AT3G53540.1	26	9	unknown protein; LOCATED IN: plasma membrane; EXPRESSED IN: 24 plant structures; EXPRESSED DURING: 14 growth stages; CONTAINS InterPro DOMAIN/s: Protein of unknown function DUF3741 (InterPro:IPR022212); BEST Arabidopsis thaliana protei	478872	1.10001e+06	1.00382e+06
AT2G20420.1	46	9	ATP citrate lyase (ACL) family protein | chr2:8805574-8807858 FORWARD LENGTH=421	1.81681e+06	2.63016e+06	1.96414e+06
AT4G20130.1	31	9	PTAC14 | plastid transcriptionally active 14 | chr4:10878914-10881697 FORWARD LENGTH=483	1.2569e+06	3.44378e+06	2.19263e+06
AT3G06860.1	54	9	MFP2, ATMFP2 | multifunctional protein 2 | chr3:2161926-2166009 FORWARD LENGTH=725	746102	838862	907166
AT2G37550.1	22	9	ASP1, AGD7 | ARF-GAP domain 7 | chr2:15755544-15757456 REVERSE LENGTH=456	469984	216241	113983
AT5G20600.1	21	9	FUNCTIONS IN: molecular_function unknown; INVOLVED IN: rRNA processing; LOCATED IN: preribosome, small subunit precursor; EXPRESSED IN: 22 plant structures; EXPRESSED DURING: 13 growth stages; CONTAINS InterPro DOMAIN/s: Nucleolar, Nop	406019	379048	223165
AT1G33590.1	25	9	Leucine-rich repeat (LRR) family protein | chr1:12177788-12179221 FORWARD LENGTH=477	1.97981e+06	2.10125e+06	2.88797e+06
AT4G32720.1	32	9	AtLa1, La1 | La protein 1 | chr4:15787313-15789683 FORWARD LENGTH=433	1.28197e+06	728434	1.23192e+06
AT3G05620.1	26	9	Plant invertase/pectin methylesterase inhibitor superfamily | chr3:1629658-1631766 REVERSE LENGTH=543	575923	652769	392193
AT3G11130.1	93	9	Clathrin, heavy chain | chr3:3482575-3491667 REVERSE LENGTH=1705	5.29177e+06	4.65049e+06	3.94052e+06
AT2G35040.1	39	9	AICARFT/IMPCHase bienzyme family protein | chr2:14765347-14768269 REVERSE LENGTH=596	567531	643890	1.26865e+06
AT1G18070.3	20	9	Translation elongation factor EF1A/initiation factor IF2gamma family protein | chr1:6214236-6218211 REVERSE LENGTH=543	147007	57147.8	59438.3
AT5G24650.1	17	9	Mitochondrial import inner membrane translocase subunit Tim17/Tim22/Tim23 family protein | chr5:8437123-8438859 FORWARD LENGTH=259	1.03589e+06	470871	324218
AT5G14590.1	45	9	Isocitrate/isopropylmalate dehydrogenase family protein | chr5:4703533-4706627 REVERSE LENGTH=485	772365	615853	980427
AT5G14260.1	37	9	Rubisco methyltransferase family protein | chr5:4601139-4603873 FORWARD LENGTH=514	1.66746e+06	1.9471e+06	1.44402e+06
AT3G07670.1	41	9	Rubisco methyltransferase family protein | chr3:2451651-2454617 FORWARD LENGTH=504	166043	193868	141844
AT3G03380.1	50	9	DegP7 | DegP protease 7 | chr3:799720-808319 FORWARD LENGTH=1097	235818	208930	220979
AT3G51800.1	21	9	ATG2, EBP1, ATEBP1 | metallopeptidase M24 family protein | chr3:19211261-19213568 REVERSE LENGTH=392	1.34673e+06	2.36236e+06	2.30839e+06
AT3G09440.1	51	9	Heat shock protein 70 (Hsp 70) family protein | chr3:2903434-2905632 REVERSE LENGTH=649	1.80452e+06	1.81388e+06	1.4685e+06
AT4G10060.1	33	9	Beta-glucosidase, GBA2 type family protein | chr4:6289355-6295258 FORWARD LENGTH=922	3.13291e+06	2.68796e+06	2.42073e+06
AT3G18890.1	29	9	NAD(P)-binding Rossmann-fold superfamily protein | chr3:6511169-6514729 FORWARD LENGTH=641	1.57408e+06	1.1873e+06	1.18069e+06
AT1G33600.1	22	9	Leucine-rich repeat (LRR) family protein | chr1:12180776-12182212 FORWARD LENGTH=478	1.54488e+06	2.10852e+06	1.50776e+06
AT1G12000.1	35	9	Phosphofructokinase family protein | chr1:4050159-4053727 REVERSE LENGTH=566	1.54878e+06	1.33842e+06	1.46179e+06
AT3G07770.1	50	9	Hsp89.1, AtHsp90.6, AtHsp90-6 | HEAT SHOCK PROTEIN 89.1 | chr3:2479611-2483970 FORWARD LENGTH=799	2.16888e+06	1.30136e+06	1.00559e+06
AT1G74960.1	35	9	FAB1, KAS2, ATKAS2 | fatty acid biosynthesis 1 | chr1:28152564-28155948 REVERSE LENGTH=541	563824	777990	703255
AT3G13160.1	18	9	Tetratricopeptide repeat (TPR)-like superfamily protein | chr3:4229994-4231178 REVERSE LENGTH=394	561366	370261	320657
AT5G48230.2	28	9	EMB1276, ACAT2 | acetoacetyl-CoA thiolase 2 | chr5:19552570-19555122 REVERSE LENGTH=403	85922.1	147833	34144.9
AT4G16143.1	24	9	IMPA-2 | importin alpha isoform 2 | chr4:9134450-9137134 REVERSE LENGTH=535	1.40217e+06	1.93181e+06	2.08275e+06
AT3G50590.1	52	9	Transducin/WD40 repeat-like superfamily protein | chr3:18771292-18779220 FORWARD LENGTH=1614	205589	309725	137879
AT5G19550.1	36	9	ASP2, AAT2 | aspartate aminotransferase 2 | chr5:6598201-6601597 FORWARD LENGTH=405	5.24584e+06	3.37613e+06	3.03106e+06
AT5G45510.1	39	9	Leucine-rich repeat (LRR) family protein | chr5:18444798-18449071 FORWARD LENGTH=1222	5.78719e+06	45165.8	39398.2
AT5G03630.1	24	9	ATMDAR2 | Pyridine nucleotide-disulphide oxidoreductase family protein | chr5:922378-924616 REVERSE LENGTH=435	2.26854e+06	1.61283e+06	1.86934e+06
AT1G14810.1	30	9	semialdehyde dehydrogenase family protein | chr1:5102684-5104633 REVERSE LENGTH=375	310893	117126	185104
AT2G42210.1	17	9	ATOEP16-3, OEP16-3 | Mitochondrial import inner membrane translocase subunit Tim17/Tim22/Tim23 family protein | chr2:17590642-17591591 FORWARD LENGTH=159	2.8159e+06	3.25233e+06	3.0829e+06
AT5G09650.1	19	9	AtPPa6, PPa6 | pyrophosphorylase 6 | chr5:2991331-2993117 REVERSE LENGTH=300	1.37155e+07	2.85296e+07	1.65896e+07
AT4G27640.1	40	9	ARM repeat superfamily protein | chr4:13798013-13802976 REVERSE LENGTH=1048	468606	392362	221286
AT1G31330.1	20	9	PSAF | photosystem I subunit F | chr1:11215011-11215939 REVERSE LENGTH=221	125765	128092	126516
AT2G33320.1	30	9	Calcium-dependent lipid-binding (CaLB domain) family protein | chr2:14119526-14121334 REVERSE LENGTH=602	477184	734495	334078
AT3G62120.1	36	9	Class II aaRS and biotin synthetases superfamily protein | chr3:23001227-23003849 REVERSE LENGTH=530	2.72032e+06	2.61455e+06	2.26867e+06
AT1G52510.1;AT1G52510.2	22	9	alpha/beta-Hydrolases superfamily protein | chr1:19563039-19565260 REVERSE LENGTH=380	2.66676e+06	2.31327e+06	2.12185e+06
AT4G14030.1	32	9	SBP1 | selenium-binding protein 1 | chr4:8098121-8100165 REVERSE LENGTH=490	3.86282e+06	4.44684e+06	4.60339e+06
AT3G15730.1	58	9	PLDALPHA1, PLD | phospholipase D alpha 1 | chr3:5330835-5333474 FORWARD LENGTH=810	684345	643502	821688
AT5G46280.1	41	9	MCM3 | Minichromosome maintenance (MCM2/3/5) family protein | chr5:18769902-18773606 REVERSE LENGTH=776	122606	17814	20200.6
AT3G57290.1	33	9	EIF3E, TIF3E1, ATEIF3E-1, INT-6, ATINT6, INT6 | eukaryotic translation initiation factor 3E | chr3:21196786-21199073 REVERSE LENGTH=441	1.0166e+06	979517	1.22626e+06
AT4G29120.1	34	9	6-phosphogluconate dehydrogenase family protein | chr4:14350861-14351865 FORWARD LENGTH=334	66318.9	108921	100017
AT3G48060.1	44	9	BAH domain ;TFIIS helical bundle-like domain | chr3:17743234-17748372 REVERSE LENGTH=1611	97106.7	138236	184211
AT2G33150.1	30	9	PKT3, PED1, KAT2 | peroxisomal 3-ketoacyl-CoA thiolase 3 | chr2:14047814-14050983 REVERSE LENGTH=462	6.21515e+06	2.9144e+06	2.95981e+06
AT1G78570.1	46	9	RHM1, ROL1, ATRHM1 | rhamnose biosynthesis 1 | chr1:29550110-29552207 FORWARD LENGTH=669	2.60343e+06	3.01312e+06	2.21835e+06
AT2G29080.1	30	9	ftsh3 | FTSH protease 3 | chr2:12489911-12492999 REVERSE LENGTH=809	174656	72512.2	53522
AT4G03080.1	48	9	BSL1 | BRI1 suppressor 1 (BSU1)-like 1 | chr4:1359935-1365166 REVERSE LENGTH=881	957892	415663	471535
AT1G02150.1	48	9	Tetratricopeptide repeat (TPR)-like superfamily protein | chr1:408779-410433 FORWARD LENGTH=524	1.86754e+06	1.60891e+06	1.2e+06
AT2G20580.1	71	9	RPN1A, ATRPN1A | 26S proteasome regulatory subunit S2 1A | chr2:8859211-8864699 FORWARD LENGTH=891	945297	967667	855307
AT3G05420.1	37	9	ACBP4 | acyl-CoA binding protein 4 | chr3:1561880-1567047 FORWARD LENGTH=668	20035.7	90889.6	175654
AT5G62370.1	41	9	Tetratricopeptide repeat (TPR)-like superfamily protein | chr5:25041901-25044849 REVERSE LENGTH=982	203551	280643	254719
AT1G12800.1	45	9	Nucleic acid-binding, OB-fold-like protein | chr1:4361778-4365189 REVERSE LENGTH=767	447868	716701	654873
AT4G26910.1	33	9	Dihydrolipoamide succinyltransferase | chr4:13520127-13522889 REVERSE LENGTH=464	5736.64	12618.4	12868
AT3G42170.1	39	9	BED zinc finger ;hAT family dimerisation domain | chr3:14321838-14323928 FORWARD LENGTH=696	1.206e+06	840304	1.08185e+06
AT4G37000.1	30	9	ACD2, ATRCCR | accelerated cell death 2 (ACD2) | chr4:17442627-17443762 FORWARD LENGTH=319	1.51768e+06	1.86198e+06	1.76686e+06
AT1G65960.2;AT1G65960.1	45	9	GAD2 | glutamate decarboxylase 2 | chr1:24552094-24557253 FORWARD LENGTH=494	1.79026e+06	1.10509e+06	1.58294e+06
AT3G07100.1	58	9	ERMO2, SEC24A | Sec23/Sec24 protein transport family protein | chr3:2245689-2250077 REVERSE LENGTH=1038	1.54309e+06	1.37058e+06	2.00767e+06
AT1G60890.2	36	9	Phosphatidylinositol-4-phosphate 5-kinase family protein | chr1:22412452-22416498 REVERSE LENGTH=781	489246	830165	1.07168e+06
AT1G69830.1	54	9	ATAMY3, AMY3 | alpha-amylase-like 3 | chr1:26288518-26293003 REVERSE LENGTH=887	2.40404e+06	2.28216e+06	2.39867e+06
AT2G23350.1	39	9	PAB4, PABP4 | poly(A) binding protein 4 | chr2:9943209-9946041 FORWARD LENGTH=662	2.59939e+06	2.83953e+06	1.97489e+06
AT3G52880.1	30	9	ATMDAR1, MDAR1 | monodehydroascorbate reductase 1 | chr3:19601477-19604366 REVERSE LENGTH=434	6.24226e+06	5.64172e+06	7.90337e+06
AT1G06410.1	60	8	ATTPS7, TPS7, ATTPSA | trehalose-phosphatase/synthase 7 | chr1:1955413-1958153 FORWARD LENGTH=851	108319	46523.9	17523.1
AT3G51840.1	46	8	ACX4, ATSCX, ATG6 | acyl-CoA oxidase 4 | chr3:19225653-19229008 REVERSE LENGTH=436	709366	414981	407614
AT5G26780.1	42	8	SHM2 | serine hydroxymethyltransferase 2 | chr5:9418299-9421725 FORWARD LENGTH=517	824113	1.40536e+06	1.22424e+06
AT4G32920.1	30	8	glycine-rich protein | chr4:15888153-15896006 REVERSE LENGTH=1432	464355	144159	190665
AT4G17090.1	48	8	CT-BMY, BAM3, BMY8 | chloroplast beta-amylase | chr4:9605266-9607250 REVERSE LENGTH=548	716278	803025	909276
AT3G06050.1	17	8	PRXIIF, ATPRXIIF | peroxiredoxin IIF | chr3:1826311-1827809 REVERSE LENGTH=201	1.32127e+06	821552	1.00403e+06
AT1G48410.1	34	8	AGO1 | Stabilizer of iron transporter SufD / Polynucleotidyl transferase | chr1:17886285-17891892 REVERSE LENGTH=1048	118029	108233	67191.9
AT3G10380.1	35	8	SEC8, ATSEC8 | subunit of exocyst complex 8 | chr3:3219922-3228356 REVERSE LENGTH=1053	296341	318631	424471
AT1G72560.1	29	8	PSD | ARM repeat superfamily protein | chr1:27325026-27329467 REVERSE LENGTH=988	124595	159977	88409.3
AT4G04770.1	28	8	ATABC1, LAF6, ATNAP1, ABC1 | ATP binding cassette protein 1 | chr4:2427998-2429785 REVERSE LENGTH=557	58819.7	36223.2	38433.8
AT3G08840.2	39	8	D-alanine--D-alanine ligase family | chr3:2679648-2686157 REVERSE LENGTH=937	309903	1.96255e+06	337956
AT5G60790.1	37	8	ATGCN1, GCN1 | ABC transporter family protein | chr5:24453760-24455767 REVERSE LENGTH=595	1.09496e+06	1.00835e+06	1.11095e+06
AT5G09930.1	48	8	ATGCN2, GCN2 | ABC transporter family protein | chr5:3097643-3100241 REVERSE LENGTH=678	72692.1	191315	72048.4
AT5G14060.1	34	8	CARAB-AK-LYS | Aspartate kinase family protein | chr5:4536143-4538993 FORWARD LENGTH=544	695482	843764	809850
AT3G20150.1	35	8	Kinesin motor family protein | chr3:7031412-7036499 FORWARD LENGTH=1114	33495.9	79074.1	80835.1
AT3G03450.1	18	8	RGL2 | RGA-like 2 | chr3:819636-821279 REVERSE LENGTH=547	41871.2	68967.2	154264
AT5G12950.1	54	8	Putative glycosyl hydrolase of unknown function (DUF1680) | chr5:4093117-4096806 FORWARD LENGTH=861	483285	532392	479956
AT4G32260.1	28	8	ATPase, F0 complex, subunit B/B', bacterial/chloroplast | chr4:15573859-15574586 REVERSE LENGTH=219	1.24247e+06	1.08416e+06	1.783e+06
AT5G19990.1	40	8	RPT6A, ATSUG1 | regulatory particle triple-A ATPase 6A | chr5:6752144-6754918 FORWARD LENGTH=419	2.46553e+06	2.01309e+06	2.0142e+06
AT1G03100.1	35	8	Pentatricopeptide repeat (PPR) superfamily protein | chr1:744026-746407 REVERSE LENGTH=793	23649.8	40389.5	14272.6
AT1G08550.1	26	8	NPQ1, AVDE1 | non-photochemical quenching 1 | chr1:2707462-2709387 FORWARD LENGTH=462	345797	524854	440645
AT2G44350.1	26	8	ATCS, CSY4 | Citrate synthase family protein | chr2:18316673-18320524 FORWARD LENGTH=473	348098	2.43068e+06	871062
AT1G24360.1	26	8	NAD(P)-binding Rossmann-fold superfamily protein | chr1:8640820-8643283 FORWARD LENGTH=319	1.46469e+06	1.44045e+06	1.54332e+06
AT1G32160.1	22	8	Protein of unknown function (DUF760) | chr1:11568701-11570241 FORWARD LENGTH=406	536862	377264	483025
AT4G35790.1	38	8	ATPLDDELTA, PLDDELTA | phospholipase D delta | chr4:16955774-16959875 REVERSE LENGTH=868	72315.8	8611.89	21658.2
AT1G11300.1	38	8	protein serine/threonine kinases;protein kinases;ATP binding;sugar binding;kinases;carbohydrate binding | chr1:3794389-3800719 FORWARD LENGTH=1650	160917	201535	78519.3
AT5G03650.1	44	8	SBE2.2 | starch branching enzyme 2.2 | chr5:931924-937470 FORWARD LENGTH=805	479788	376021	300007
AT2G47650.2	22	8	UXS4 | UDP-xylose synthase 4 | chr2:19538751-19541364 REVERSE LENGTH=449	2.93297e+06	2.10692e+06	3.33611e+06
AT5G04430.1	26	8	BTR1, BTR1S | binding to TOMV RNA 1L (long form) | chr5:1250602-1253523 REVERSE LENGTH=313	177269	223198	135098
AT3G52380.1	20	8	CP33, PDE322 | chloroplast RNA-binding protein 33 | chr3:19421619-19422855 FORWARD LENGTH=329	826244	416647	589084
AT5G21080.1	40	8	Uncharacterized protein | chr5:7158035-7162906 REVERSE LENGTH=1025	147433	534923	225612
AT3G18840.2	26	8	Tetratricopeptide repeat (TPR)-like superfamily protein | chr3:6496198-6498234 FORWARD LENGTH=678	161246	569212	581312
AT5G10470.2	43	8	KAC1 | kinesin like protein for actin based chloroplast movement 1 | chr5:3290121-3297248 REVERSE LENGTH=1274	325708	270033	218334
AT3G13860.1	38	8	HSP60-3A | heat shock protein 60-3A | chr3:4561704-4565133 REVERSE LENGTH=572	334454	231238	209016
AT1G72860.1	79	8	Disease resistance protein (TIR-NBS-LRR class) family | chr1:27417096-27420778 REVERSE LENGTH=1163	3.04901e+06	2.73302e+06	2.69849e+06
AT2G37690.1	29	8	phosphoribosylaminoimidazole carboxylase, putative / AIR carboxylase, putative | chr2:15806111-15810240 FORWARD LENGTH=642	269011	156112	413446
AT1G14840.1	29	8	ATMAP70-4, MAP70-4 | microtubule-associated proteins 70-4 | chr1:5112415-5115299 REVERSE LENGTH=604	339944	222877	268903
AT2G41720.1	55	8	EMB2654 | Tetratricopeptide repeat (TPR)-like superfamily protein | chr2:17403744-17407127 REVERSE LENGTH=822	113132	22604	13414.7
AT4G16390.1	34	8	SVR7 | pentatricopeptide (PPR) repeat-containing protein | chr4:9257985-9260093 FORWARD LENGTH=702	1.79965e+06	1.6409e+06	1.47054e+06
AT1G48600.1	36	8	PMEAMT, AtPMEAMT | S-adenosyl-L-methionine-dependent methyltransferases superfamily protein | chr1:17966448-17969077 FORWARD LENGTH=475	4.99593e+06	6.24957e+06	5.41142e+06
AT3G17770.1	24	8	Dihydroxyacetone kinase | chr3:6081973-6085957 REVERSE LENGTH=595	64298.3	269111	31789.8
AT3G54090.1	24	8	FLN1 | fructokinase-like 1 | chr3:20028145-20029835 FORWARD LENGTH=471	230633	436835	372516
AT1G22650.1	25	8	Plant neutral invertase family protein | chr1:8013529-8015647 REVERSE LENGTH=534	636661	280862	202991
AT2G22070.1	34	8	pentatricopeptide (PPR) repeat-containing protein | chr2:9383602-9385962 FORWARD LENGTH=786	156089	77059.8	62216.2
AT2G33540.1	54	8	CPL3, ATCPL3 | C-terminal domain phosphatase-like 3 | chr2:14204081-14208797 REVERSE LENGTH=1241	159659	325172	531520
AT1G59610.1	54	8	ADL3, CF1, DRP2B, DL3 | dynamin-like 3 | chr1:21893413-21900780 FORWARD LENGTH=920	138543	205169	146490
AT3G18190.1	43	8	TCP-1/cpn60 chaperonin family protein | chr3:6232226-6233836 FORWARD LENGTH=536	198870	185748	220439
AT1G16080.1	34	8	unknown protein; LOCATED IN: apoplast, chloroplast stroma, chloroplast, chloroplast envelope; EXPRESSED IN: 23 plant structures; EXPRESSED DURING: 14 growth stages; Has 81 Blast hits to 81 proteins in 28 species: Archae - 0; Bacteria -	112592	343559	537870
AT4G01050.1	29	8	TROL | thylakoid rhodanese-like | chr4:455874-458175 FORWARD LENGTH=466	1.60962e+06	2.40573e+06	2.16456e+06
AT5G27410.2	40	8	D-aminoacid aminotransferase-like PLP-dependent enzymes superfamily protein | chr5:9676362-9682468 FORWARD LENGTH=936	1.10318e+06	635887	226438
AT1G06690.1	17	8	NAD(P)-linked oxidoreductase superfamily protein | chr1:2049742-2052039 REVERSE LENGTH=377	2.14052e+06	2.64857e+06	1.71118e+06
AT2G46500.1	25	8	ATPI4K GAMMA 4, UBDK GAMMA 4, PI4K GAMMA 4 | phosphoinositide 4-kinase gamma 4 | chr2:19086741-19088534 REVERSE LENGTH=566	98766.8	293951	62919.9
AT1G14460.1	33	8	AAA-type ATPase family protein | chr1:4948962-4952750 REVERSE LENGTH=1116	6.39962e+06	3.23392e+06	2.99988e+06
AT3G17390.1	29	8	MTO3, SAMS3, MAT4 | S-adenosylmethionine synthetase family protein | chr3:5952484-5953665 REVERSE LENGTH=393	5134.45	14238.1	1964.22
AT4G09730.1	22	8	RH39 | RH39 | chr4:6136333-6139510 FORWARD LENGTH=621	287860	412779	461845
AT4G29010.1	53	8	AIM1 | Enoyl-CoA hydratase/isomerase family | chr4:14297312-14302016 REVERSE LENGTH=721	1.503e+06	1.18525e+06	1.2746e+06
AT4G15530.1	40	8	PPDK | pyruvate orthophosphate dikinase | chr4:8864828-8870727 REVERSE LENGTH=956	50435.9	110606	90703.4
AT1G50970.1	28	8	Membrane trafficking VPS53 family protein | chr1:18896323-18900268 FORWARD LENGTH=569	683968	809464	313812
AT3G55200.1	54	8	Cleavage and polyadenylation specificity factor (CPSF) A subunit protein | chr3:20460533-20464361 FORWARD LENGTH=1214	610680	355982	469004
AT4G02770.1	23	8	PSAD-1 | photosystem I subunit D-1 | chr4:1229247-1229873 REVERSE LENGTH=208	2.51323e+06	2.76599e+06	1.50365e+06
AT3G58510.1	48	8	DEA(D/H)-box RNA helicase family protein | chr3:21640608-21643464 FORWARD LENGTH=612	910610	848763	979020
AT5G64050.1	37	8	ATERS, OVA3, ERS | glutamate tRNA synthetase | chr5:25630196-25633099 REVERSE LENGTH=570	268174	329034	157163
AT5G48440.2	27	8	FAD-dependent oxidoreductase family protein | chr5:19630209-19632588 REVERSE LENGTH=425	430727	1.07039e+06	696792
AT1G54570.1	33	8	Esterase/lipase/thioesterase family protein | chr1:20380649-20384953 REVERSE LENGTH=704	15676.3	95924.6	66933.5
AT3G57560.1	35	8	NAGK | N-acetyl-l-glutamate kinase | chr3:21311164-21312207 REVERSE LENGTH=347	3.83684e+06	4.59056e+06	4.11827e+06
AT1G19835.1	62	8	Plant protein of unknown function (DUF869) | chr1:6856212-6859513 REVERSE LENGTH=982	762518	228589	317973
AT4G13770.1	32	8	CYP83A1, REF2 | cytochrome P450, family 83, subfamily A, polypeptide 1 | chr4:7990682-7992282 REVERSE LENGTH=502	534489	397793	293688
AT3G27925.1	22	8	DEGP1, Deg1 | DegP protease 1 | chr3:10366659-10368864 REVERSE LENGTH=439	475231	635738	550666
AT1G15130.1	60	8	Endosomal targeting BRO1-like domain-containing protein | chr1:5206217-5209848 REVERSE LENGTH=846	246290	155038	112463
AT4G09040.2	22	8	RNA-binding (RRM/RBD/RNP motifs) family protein | chr4:5795075-5797193 REVERSE LENGTH=244	752533	1.24114e+06	1.45953e+06
AT5G51970.1	39	8	GroES-like zinc-binding alcohol dehydrogenase family protein | chr5:21111820-21113284 FORWARD LENGTH=364	1.69146e+06	1.34626e+06	1.38594e+06
AT2G27760.1	25	8	ATIPT2, IPPT, IPT2 | tRNAisopentenyltransferase 2 | chr2:11824860-11827432 FORWARD LENGTH=466	271668	199119	144418
AT1G80660.1	43	8	AHA9, HA9 | H(+)-ATPase 9 | chr1:30316227-30319948 REVERSE LENGTH=954	560930	670746	617178
AT3G26060.1	20	8	ATPRX Q | Thioredoxin superfamily protein | chr3:9524807-9526123 FORWARD LENGTH=216	664954	549079	752624
AT1G14030.1	31	8	Rubisco methyltransferase family protein | chr1:4805493-4807440 REVERSE LENGTH=482	188686	306784	382748
AT1G56450.1	17	8	PBG1 | 20S proteasome beta subunit G1 | chr1:21141970-21144186 FORWARD LENGTH=246	3.46669e+06	3.70355e+06	3.12803e+06
AT1G80480.1	32	8	PTAC17 | plastid transcriptionally active 17 | chr1:30258272-30260570 REVERSE LENGTH=444	674476	623694	567105
AT1G49630.1	69	8	ATPREP2, PREP2 | presequence protease 2 | chr1:18368405-18375336 REVERSE LENGTH=1080	286837	249916	210952
AT1G08520.1	48	8	ALB1, ALB-1V, V157, PDE166, CHLD | ALBINA 1 | chr1:2696538-2700819 FORWARD LENGTH=760	1.73883e+06	1.79255e+06	781483
AT5G08610.1	51	8	P-loop containing nucleoside triphosphate hydrolases superfamily protein | chr5:2790341-2794059 FORWARD LENGTH=850	461964	285843	305728
AT5G23540.2	18	8	Mov34/MPN/PAD-1 family protein | chr5:7938109-7939339 FORWARD LENGTH=259	862296	3.0555e+06	429439
AT5G05840.1	20	8	Protein of unknown function (DUF620) | chr5:1757268-1760458 REVERSE LENGTH=439	1.65394e+06	2.95131e+06	1.91901e+06
AT3G13290.1	68	8	VCR | varicose-related | chr3:4297529-4303113 FORWARD LENGTH=1340	1.06253e+06	1.05781e+06	1.08015e+06
AT2G47730.1	23	8	ATGSTF8, ATGSTF5, GST6, GSTF8 | glutathione S-transferase phi 8 | chr2:19558213-19559266 FORWARD LENGTH=263	1.3536e+06	898574	868538
AT3G23400.1	23	8	FIB4 | Plastid-lipid associated protein PAP / fibrillin family protein | chr3:8376636-8378225 REVERSE LENGTH=284	1.78803e+07	1.3902e+07	1.79341e+07
AT1G58080.1	30	8	ATATP-PRT1, HISN1A, ATP-PRT1 | ATP phosphoribosyl transferase 1 | chr1:21504562-21507429 REVERSE LENGTH=411	1.2333e+06	908211	2.95746e+06
AT1G20450.1	19	8	LTI29, LTI45, ERD10 | Dehydrin family protein | chr1:7088235-7089107 REVERSE LENGTH=260	987389	1.03366e+06	1.10168e+06
AT4G36760.1	25	8	ATAPP1, APP1 | aminopeptidase P1 | chr4:17326688-17329979 FORWARD LENGTH=645	4.57994e+06	1.75728e+07	1.45691e+07
AT4G24840.1	22	8	FUNCTIONS IN: molecular_function unknown; INVOLVED IN: protein transport, Golgi organization; LOCATED IN: vacuole; EXPRESSED IN: 23 plant structures; EXPRESSED DURING: 13 growth stages; CONTAINS InterPro DOMAIN/s: COG complex component	242301	413167	292436
AT4G32770.1	21	8	VTE1, ATSDX1 | tocopherol cyclase, chloroplast / vitamin E deficient 1 (VTE1) / sucrose export defective 1 (SXD1) | chr4:15804981-15807790 FORWARD LENGTH=488	1.17601e+06	1.24754e+06	1.25202e+06
AT4G19710.2;AT4G19710.1	71	8	AK-HSDH II, AK-HSDH | aspartate kinase-homoserine dehydrogenase ii | chr4:10725229-10729536 FORWARD LENGTH=916	236618	652390	339494
AT2G47030.1	29	8	VGDH1 | Plant invertase/pectin methylesterase inhibitor superfamily | chr2:19324415-19326268 REVERSE LENGTH=588	22260.7	30423.5	16513.3
AT4G12770.1	44	8	Chaperone DnaJ-domain superfamily protein | chr4:7506736-7511408 REVERSE LENGTH=891	1.35507e+06	1.48647e+06	1.26295e+06
AT4G12290.1	24	8	Copper amine oxidase family protein | chr4:7304434-7306973 FORWARD LENGTH=741	211819	122653	121563
AT4G23100.1;AT4G23100.2	45	8	RML1, PAD2, GSH1, CAD2, ATECS1, GSHA | glutamate-cysteine ligase | chr4:12103458-12106751 REVERSE LENGTH=522	906288	1.55363e+06	1.08961e+06
AT3G23150.1	39	8	ETR2 | Signal transduction histidine kinase, hybrid-type, ethylene sensor | chr3:8255156-8257560 FORWARD LENGTH=773	269678	458162	464326
AT1G06290.1	44	8	ACX3, ATACX3 | acyl-CoA oxidase 3 | chr1:1922423-1926002 FORWARD LENGTH=675	1.6394e+06	1.48655e+06	1.83452e+06
AT4G00490.1	37	8	BAM2, BMY9 | beta-amylase 2 | chr4:222422-224862 FORWARD LENGTH=542	353593	454692	469316
AT4G33650.1	25	8	ADL2, DRP3A | dynamin-related protein 3A | chr4:16161073-16166587 FORWARD LENGTH=808	362901	55694	81407.6
AT1G77090.1	24	8	Mog1/PsbP/DUF1795-like photosystem II reaction center PsbP family protein | chr1:28960576-28961875 REVERSE LENGTH=260	787595	850290	727816
AT3G29060.1	23	8	EXS (ERD1/XPR1/SYG1) family protein | chr3:11044990-11048465 REVERSE LENGTH=800	10278.7	25096.8	99485.8
AT1G78830.1	19	8	Curculin-like (mannose-binding) lectin family protein | chr1:29637141-29638508 REVERSE LENGTH=455	2.90321e+06	3.68932e+06	4.08144e+06
AT5G02870.1	33	8	Ribosomal protein L4/L1 family | chr5:657830-659526 FORWARD LENGTH=407	4.60408e+06	2.91683e+06	2.59503e+06
AT4G27340.1	23	8	Met-10+ like family protein | chr4:13687366-13690370 REVERSE LENGTH=619	142273	119908	130932
AT2G05990.1	35	8	MOD1, ENR1 | NAD(P)-binding Rossmann-fold superfamily protein | chr2:2322876-2324867 FORWARD LENGTH=390	485656	322231	188232
AT5G28500.1;AT5G28500.2	26	8	unknown protein; FUNCTIONS IN: molecular_function unknown; INVOLVED IN: biological_process unknown; LOCATED IN: chloroplast stroma, chloroplast; EXPRESSED IN: 23 plant structures; EXPRESSED DURING: 13 growth stages; BEST Arabidopsis th	4.22926e+06	3.55592e+06	2.97615e+06
AT4G10840.1;AT4G10840.2	35	8	Tetratricopeptide repeat (TPR)-like superfamily protein | chr4:6656614-6659033 FORWARD LENGTH=609	601841	889482	636751
AT3G26560.1	50	8	ATP-dependent RNA helicase, putative | chr3:9750122-9753719 REVERSE LENGTH=1168	11535.2	1358.51	2624.26
AT3G19450.1	29	8	CAD4, ATCAD4, CAD, CAD-C | GroES-like zinc-binding alcohol dehydrogenase family protein | chr3:6744859-6747005 FORWARD LENGTH=365	701410	1.75314e+06	737145
AT1G31190.1	28	8	IMPL1 | myo-inositol monophosphatase like 1 | chr1:11144861-11146800 FORWARD LENGTH=371	1.42214e+06	1.38221e+06	1.17868e+06
AT5G65820.1	27	8	Pentatricopeptide repeat (PPR) superfamily protein | chr5:26339876-26341789 REVERSE LENGTH=637	74929.5	71861	44447.4
AT5G21222.1	42	8	protein kinase family protein | chr5:7209422-7213700 FORWARD LENGTH=831	16987.7	105883	255805
AT1G10840.1;AT1G10840.2	20	8	TIF3H1 | translation initiation factor 3 subunit H1 | chr1:3607885-3610299 REVERSE LENGTH=337	843206	490680	235893
AT2G47330.1	41	8	P-loop containing nucleoside triphosphate hydrolases superfamily protein | chr2:19429083-19431617 REVERSE LENGTH=760	209636	103378	64186
AT4G32520.1	49	8	SHM3, AtSHMT3 | serine hydroxymethyltransferase 3 | chr4:15689642-15692334 REVERSE LENGTH=529	451103	491531	652052
AT3G48870.1	94	8	ATCLPC, ATHSP93-III, HSP93-III | Clp ATPase | chr3:18122363-18126008 REVERSE LENGTH=952	4.64152e+06	4.71109e+06	5.79752e+06
AT4G29060.1	76	8	emb2726 | elongation factor Ts family protein | chr4:14317744-14321315 FORWARD LENGTH=953	4.80127e+06	2.95794e+06	4.26797e+06
AT4G23670.1	18	8	Polyketide cyclase/dehydrase and lipid transport superfamily protein | chr4:12332846-12333656 REVERSE LENGTH=151	9.6963e+06	6.45186e+06	7.12677e+06
AT3G09650.1	31	8	HCF152, CRM3 | Tetratricopeptide repeat (TPR)-like superfamily protein | chr3:2958704-2961040 FORWARD LENGTH=778	191009	920800	252235
AT3G09620.1	48	8	P-loop containing nucleoside triphosphate hydrolases superfamily protein | chr3:2949152-2952205 REVERSE LENGTH=989	2.45274e+06	1.97143e+06	1.90836e+06
AT1G51405.1	31	8	myosin-related | chr1:19057780-19059582 FORWARD LENGTH=487	215345	244024	105992
AT3G20390.1	15	8	endoribonuclease L-PSP family protein | chr3:7110227-7111695 REVERSE LENGTH=187	5.5914e+06	7.913e+06	3.39648e+06
AT3G06580.1	26	8	GAL1, GALK | Mevalonate/galactokinase family protein | chr3:2049141-2051867 REVERSE LENGTH=496	2.58046e+06	2.34095e+06	2.14051e+06
AT1G64770.1;AT1G64770.2	22	8	NDF2, NDH45 | NDH-dependent cyclic electron flow 1 | chr1:24057549-24059415 FORWARD LENGTH=348	2.40713e+07	2.38913e+07	2.55516e+07
AT3G62530.1	22	8	ARM repeat superfamily protein | chr3:23132219-23133121 FORWARD LENGTH=221	514098	482335	567027
AT1G66430.1	19	8	pfkB-like carbohydrate kinase family protein | chr1:24778400-24780393 FORWARD LENGTH=384	1.30725e+06	2.12326e+06	1.9333e+06
AT2G21530.1	22	8	SMAD/FHA domain-containing protein | chr2:9219372-9220464 FORWARD LENGTH=209	2.01622e+06	1.55815e+06	1.11112e+06
AT5G50850.1	24	8	MAB1 | Transketolase family protein | chr5:20689671-20692976 FORWARD LENGTH=363	1.13181e+06	2.0681e+06	1.50562e+06
AT5G23120.1	35	8	HCF136 | photosystem II stability/assembly factor, chloroplast (HCF136) | chr5:7778154-7780463 FORWARD LENGTH=403	588095	1.63801e+06	1.50705e+06
AT5G66420.2	47	8	LOCATED IN: cellular_component unknown; EXPRESSED IN: 23 plant structures; EXPRESSED DURING: 13 growth stages; CONTAINS InterPro DOMAIN/s: Uncharacterised conserved protein UCP033271 (InterPro:IPR008322), TIM-barrel signal transduction	696088	568495	524507
AT2G36250.1	39	8	FTSZ2-1, ATFTSZ2-1 | Tubulin/FtsZ family protein | chr2:15197661-15199932 REVERSE LENGTH=478	92499.3	71813.4	72587.3
AT4G23850.1	36	8	LACS4 | AMP-dependent synthetase and ligase family protein | chr4:12403720-12408263 REVERSE LENGTH=666	128232	20178.4	45952.4
AT1G74920.1	32	8	ALDH10A8 | aldehyde dehydrogenase 10A8 | chr1:28139175-28142573 REVERSE LENGTH=501	217873	363405	213546
AT1G70580.1	53	8	AOAT2, GGT2 | alanine-2-oxoglutarate aminotransferase 2 | chr1:26613222-26615845 FORWARD LENGTH=481	258785	302036	151423
AT3G25660.1	34	8	Amidase family protein | chr3:9339640-9342044 REVERSE LENGTH=537	349053	651867	719879
AT2G17265.1	21	8	HSK, DMR1 | homoserine kinase | chr2:7508606-7509718 FORWARD LENGTH=370	567236	775668	971052
AT1G63000.1	25	8	NRS/ER, UER1 | nucleotide-rhamnose synthase/epimerase-reductase | chr1:23342510-23343859 FORWARD LENGTH=301	2.2144e+06	1.84877e+06	1.4686e+06
AT5G55280.1	26	8	FTSZ1-1, ATFTSZ1-1, CPFTSZ | homolog of bacterial cytokinesis Z-ring protein FTSZ 1-1 | chr5:22420740-22422527 REVERSE LENGTH=433	1.95739e+06	3.08215e+06	2.86669e+06
AT1G24510.1	40	8	TCP-1/cpn60 chaperonin family protein | chr1:8685504-8688101 REVERSE LENGTH=535	308390	335333	358054
AT1G20200.1	29	8	EMB2719, HAP15 | PAM domain (PCI/PINT associated module) protein | chr1:7001409-7004154 REVERSE LENGTH=488	705274	709050	315906
AT4G24450.1	66	8	GWD3, PWD, ATGWD2 | phosphoglucan, water dikinase | chr4:12635761-12642631 FORWARD LENGTH=1278	1.30986e+06	2.0889e+06	1.08762e+06
AT4G02930.1	43	8	GTP binding Elongation factor Tu family protein | chr4:1295751-1298354 REVERSE LENGTH=454	1.83385e+06	3.16022e+06	2.87932e+06
AT2G22780.1	32	8	PMDH1 | peroxisomal NAD-malate dehydrogenase 1 | chr2:9689995-9691923 REVERSE LENGTH=354	510388	479979	263645
AT1G05700.1	25	8	Leucine-rich repeat transmembrane protein kinase protein | chr1:1709796-1713245 FORWARD LENGTH=852	878165	552036	492916
AT1G64190.1	39	8	6-phosphogluconate dehydrogenase family protein | chr1:23825549-23827012 REVERSE LENGTH=487	713907	682696	709587
AT2G32230.1	25	8	PRORP1 | proteinaceous RNase P 1 | chr2:13679608-13681756 REVERSE LENGTH=572	67797.4	14002	79389.5
AT5G46580.1	57	8	pentatricopeptide (PPR) repeat-containing protein | chr5:18897510-18899645 REVERSE LENGTH=711	665534	541501	481718
AT3G07250.1	31	8	nuclear transport factor 2 (NTF2) family protein / RNA recognition motif (RRM)-containing protein | chr3:2300579-2308305 REVERSE LENGTH=1294	116294	68829.6	65033.4
AT2G01140.1	32	8	Aldolase superfamily protein | chr2:95006-96491 REVERSE LENGTH=391	4.59986e+06	6.13221e+06	4.28502e+06
AT5G12470.1	25	8	Protein of unknown function (DUF3411) | chr5:4044950-4047290 REVERSE LENGTH=386	614226	1.23849e+06	1.395e+06
AT1G20950.1	34	8	Phosphofructokinase family protein | chr1:7297467-7301336 REVERSE LENGTH=614	1.82219e+06	1.5698e+06	1.44097e+06
AT3G15356.1	20	8	Legume lectin family protein | chr3:5174603-5175418 REVERSE LENGTH=271	313199	556288	374398
AT5G42270.1	47	8	VAR1, FTSH5 | FtsH extracellular protease family | chr5:16902659-16905102 FORWARD LENGTH=704	1.81564e+06	1.74614e+06	1.72685e+06
AT5G38970.1	51	8	BR6OX1, ATBR6OX, CYP85A1, BR6OX | brassinosteroid-6-oxidase 1 | chr5:15594935-15597774 REVERSE LENGTH=465	527938	647739	466951
AT3G28710.1;AT3G28715.2	33	8	ATPase, V0/A0 complex, subunit C/D | chr3:10773144-10775594 REVERSE LENGTH=351	1.95332e+06	1.698e+06	2.17007e+06
AT3G47520.1	28	8	MDH | malate dehydrogenase | chr3:17513657-17514868 FORWARD LENGTH=403	7.26269e+06	7.63479e+06	7.94509e+06
AT1G10510.1	38	8	emb2004 | RNI-like superfamily protein | chr1:3461771-3465590 FORWARD LENGTH=605	630855	532336	715579
AT3G55400.1	35	8	OVA1 | methionyl-tRNA synthetase / methionine--tRNA ligase / MetRS (cpMetRS) | chr3:20535809-20538999 REVERSE LENGTH=616	1.14785e+06	644619	693522
AT2G19940.1	36	8	oxidoreductases, acting on the aldehyde or oxo group of donors, NAD or NADP as acceptor;copper ion binding | chr2:8613168-8615649 FORWARD LENGTH=401	1.83542e+06	1.6347e+06	1.36936e+06
AT1G79190.1	48	8	ARM repeat superfamily protein | chr1:29788639-29794116 FORWARD LENGTH=1335	11185.7	35014.9	8266.03
AT5G64570.1	35	8	XYL4, ATBXL4 | beta-D-xylosidase 4 | chr5:25810227-25813309 REVERSE LENGTH=784	2.17021e+07	3.13583e+07	2.13572e+07
AT4G30720.1	37	8	FAD/NAD(P)-binding oxidoreductase family protein | chr4:14972212-14975461 REVERSE LENGTH=707	286504	415647	307564
AT5G08280.1	34	8	HEMC | hydroxymethylbilane synthase | chr5:2663763-2665596 REVERSE LENGTH=382	1.58017e+07	1.17292e+07	1.32068e+07
AT5G19370.1	30	8	rhodanese-like domain-containing protein / PPIC-type PPIASE domain-containing protein | chr5:6524247-6526629 REVERSE LENGTH=299	1.8298e+06	975847	966678
AT5G67360.1	28	8	ARA12 | Subtilase family protein | chr5:26872192-26874465 REVERSE LENGTH=757	25679.4	42434.8	138683
AT3G22200.1	36	8	POP2, GABA-T, HER1 | Pyridoxal phosphate (PLP)-dependent transferases superfamily protein | chr3:7835286-7838863 FORWARD LENGTH=504	2.67456e+06	2.01292e+06	2.25217e+06
AT3G44340.1	31	8	CEF | clone eighty-four | chr3:16011923-16019873 REVERSE LENGTH=1096	666585	711030	544797
AT1G04420.1	32	8	NAD(P)-linked oxidoreductase superfamily protein | chr1:1191634-1193699 FORWARD LENGTH=412	3.93233e+06	3.79223e+06	4.46818e+06
AT3G10690.1	36	8	GYRA | DNA GYRASE A | chr3:3339612-3346243 REVERSE LENGTH=950	314683	368652	229884
AT2G16950.2	29	7	TRN1, ATTRN1 | transportin 1 | chr2:7353939-7360637 FORWARD LENGTH=891	1.21631e+06	1.34263e+06	1.03364e+06
AT3G24715.1	38	7	Protein kinase superfamily protein with octicosapeptide/Phox/Bem1p domain | chr3:9025849-9029948 FORWARD LENGTH=1117	155844	114890	139292
AT1G26090.1	26	7	P-loop containing nucleoside triphosphate hydrolases superfamily protein | chr1:9020509-9022619 FORWARD LENGTH=455	3164.37	21171.2	5017.39
AT1G26850.1	27	7	S-adenosyl-L-methionine-dependent methyltransferases superfamily protein | chr1:9301146-9303432 REVERSE LENGTH=616	129579	300597	184791
AT2G46370.1	23	7	JAR1, FIN219 | Auxin-responsive GH3 family protein | chr2:19034342-19036369 FORWARD LENGTH=575	75765.8	117271	66718.6
AT4G27220.1	25	7	NB-ARC domain-containing disease resistance protein | chr4:13633953-13636712 REVERSE LENGTH=919	467702	485451	415370
AT3G13900.1	46	7	ATPase E1-E2 type family protein / haloacid dehalogenase-like hydrolase family protein | chr3:4586151-4590681 FORWARD LENGTH=1243	215256	928975	1.34084e+06
AT4G25120.1	29	7	SRS2, ATSRS2 | P-loop containing nucleoside triphosphate hydrolases superfamily protein | chr4:12890694-12898309 FORWARD LENGTH=1149	39212.9	66802.6	7061.99
AT4G11380.1	45	7	Adaptin family protein | chr4:6920608-6925444 FORWARD LENGTH=894	189059	224071	156653
AT5G20280.1	58	7	ATSPS1F, SPS1F | sucrose phosphate synthase 1F | chr5:6844994-6849997 REVERSE LENGTH=1043	274118	507392	572212
AT4G02330.1	23	7	ATPMEPCRB | Plant invertase/pectin methylesterase inhibitor superfamily | chr4:1032479-1034928 FORWARD LENGTH=573	53071.7	143643	90231
AT2G37270.1	13	7	ATRPS5B, RPS5B | ribosomal protein 5B | chr2:15647883-15649042 REVERSE LENGTH=207	1.02071e+06	1.7217e+06	589307
AT5G13280.1	24	7	AK-LYS1, AK1, AK | aspartate kinase 1 | chr5:4249516-4252654 FORWARD LENGTH=569	31262.5	172674	26176.6
AT1G79930.1	63	7	HSP91 | heat shock protein 91 | chr1:30063781-30067067 REVERSE LENGTH=831	1.59103e+06	2.45939e+06	2.44619e+06
AT1G12410.1	25	7	CLPR2, NCLPP2, CLP2 | CLP protease proteolytic subunit 2 | chr1:4223099-4224954 FORWARD LENGTH=279	78633.2	90754.2	49964.3
AT3G23590.1	36	7	RFR1, MED33A | REF4-related 1 | chr3:8467638-8473469 FORWARD LENGTH=1309	101224	108246	35286.8
AT5G01590.1	18	7	unknown protein; FUNCTIONS IN: molecular_function unknown; INVOLVED IN: biological_process unknown; LOCATED IN: chloroplast, chloroplast envelope; EXPRESSED IN: 22 plant structures; EXPRESSED DURING: 13 growth stages; Has 60 Blast hits	19367.4	19741.8	42233.5
AT1G48900.1	54	7	Signal recognition particle, SRP54 subunit protein | chr1:18084972-18087743 REVERSE LENGTH=495	740541	398687	369825
AT1G79840.2	25	7	GL2 | HD-ZIP IV family of homeobox-leucine zipper protein with lipid-binding START domain | chr1:30037093-30041013 FORWARD LENGTH=776	354552	528329	404678
AT5G27540.1	30	7	MIRO1, emb2473 | MIRO-related GTP-ase 1 | chr5:9722816-9727112 FORWARD LENGTH=648	577400	458931	439716
AT1G71460.1	45	7	Pentatricopeptide repeat (PPR-like) superfamily protein | chr1:26928247-26930316 REVERSE LENGTH=689	1.51524e+06	1.05728e+06	1.05965e+06
AT1G12230.1	21	7	Aldolase superfamily protein | chr1:4148050-4150708 FORWARD LENGTH=405	462305	332374	186009
AT5G01280.1	17	7	BEST Arabidopsis thaliana protein match is: proline-rich family protein (TAIR:AT3G09000.1); Has 1807 Blast hits to 1807 proteins in 277 species: Archae - 0; Bacteria - 0; Metazoa - 736; Fungi - 347; Plants - 385; Viruses - 0; Other Euk	1.01057e+06	1.02055e+06	636682
AT5G45930.1	48	7	CHLI2, CHL I2, CHLI-2 | magnesium chelatase i2 | chr5:18628095-18629565 FORWARD LENGTH=418	1.74503e+06	1.53684e+06	1.63054e+06
AT4G05180.1	24	7	PSBQ, PSBQ-2, PSII-Q | photosystem II subunit Q-2 | chr4:2672093-2673170 REVERSE LENGTH=230	1.11494e+06	443171	653437
AT1G78820.1	16	7	D-mannose binding lectin protein with Apple-like carbohydrate-binding domain | chr1:29634401-29635768 REVERSE LENGTH=455	2.32264e+06	2.81766e+06	2.24366e+06
AT1G29170.1	21	7	WAVE2, ATSCAR3, SCAR3 | SCAR family protein | chr1:10190352-10194900 REVERSE LENGTH=1020	26900.5	175271	146747
AT1G21630.2	30	7	Calcium-binding EF hand family protein | chr1:7581457-7587796 FORWARD LENGTH=1247	4577.11	14970.3	9506.1
AT5G17380.1	43	7	Thiamine pyrophosphate dependent pyruvate decarboxylase family protein | chr5:5724920-5726720 REVERSE LENGTH=572	2.27055e+07	1.93497e+07	2.0769e+07
AT4G04910.1	52	7	NSF | AAA-type ATPase family protein | chr4:2489696-2495666 REVERSE LENGTH=742	507924	555839	605887
AT5G64270.1	42	7	splicing factor, putative | chr5:25706909-25710718 FORWARD LENGTH=1269	39859.2	35316.5	30451.8
AT1G31670.1	21	7	Copper amine oxidase family protein | chr1:11337558-11341889 FORWARD LENGTH=741	575923	130866	62551.4
AT3G47660.1	23	7	Regulator of chromosome condensation (RCC1) family protein | chr3:17571192-17574805 FORWARD LENGTH=954	270489	379694	206210
AT5G17230.3	20	7	PSY | PHYTOENE SYNTHASE | chr5:5659839-5662087 REVERSE LENGTH=437	34237.9	66205.5	7020.04
AT1G30690.1	23	7	Sec14p-like phosphatidylinositol transfer family protein | chr1:10888284-10890085 FORWARD LENGTH=540	877076	665045	730716
AT1G79750.1	31	7	ATNADP-ME4, NADP-ME4 | NADP-malic enzyme 4 | chr1:30007655-30011179 REVERSE LENGTH=646	143613	187911	197657
AT3G52960.1	21	7	Thioredoxin superfamily protein | chr3:19639699-19640403 FORWARD LENGTH=234	26767.2	18483.5	90989.4
AT1G17290.1	32	7	AlaAT1 | alanine aminotransferas | chr1:5922771-5926093 FORWARD LENGTH=543	1.38088e+06	896112	1.14022e+06
AT3G49470.1	18	7	NACA2 | nascent polypeptide-associated complex subunit alpha-like protein 2 | chr3:18341072-18342273 FORWARD LENGTH=217	62010.5	119908	68423.5
AT2G21390.1	61	7	Coatomer, alpha subunit | chr2:9152428-9156577 FORWARD LENGTH=1218	816115	695578	669119
AT3G23920.1	34	7	BAM1, BMY7, TR-BAMY | beta-amylase 1 | chr3:8641722-8644199 FORWARD LENGTH=575	471080	660187	400520
AT5G01220.1	26	7	SQD2 | sulfoquinovosyldiacylglycerol 2 | chr5:86907-89885 REVERSE LENGTH=510	373528	255019	251092
AT5G63570.1	46	7	GSA1 | glutamate-1-semialdehyde-2,1-aminomutase | chr5:25451957-25453620 FORWARD LENGTH=474	5.27206e+06	8.14716e+06	7.09902e+06
AT2G44640.1	40	7	FUNCTIONS IN: molecular_function unknown; INVOLVED IN: biological_process unknown; LOCATED IN: mitochondrion, chloroplast, plasma membrane, plastid, chloroplast envelope; EXPRESSED IN: 23 plant structures; EXPRESSED DURING: 13 growth s	510973	379916	461507
AT3G18420.1	19	7	Protein prenylyltransferase superfamily protein | chr3:6324771-6325721 REVERSE LENGTH=316	358973	308866	294084
AT5G13230.1	37	7	Tetratricopeptide repeat (TPR)-like superfamily protein | chr5:4222514-4224982 FORWARD LENGTH=822	57258.9	61618.8	12717.7
AT5G13770.1	27	7	Pentatricopeptide repeat (PPR-like) superfamily protein | chr5:4445461-4447290 FORWARD LENGTH=609	263930	481931	310598
AT3G09300.1	28	7	ORP3B | OSBP(oxysterol binding protein)-related protein 3B | chr3:2858068-2860462 FORWARD LENGTH=458	148731	111349	182102
AT2G21370.1	25	7	XK-1, XK1 | xylulose kinase-1 | chr2:9137582-9140050 REVERSE LENGTH=478	645643	3.06153e+06	2.26726e+06
AT2G35800.1	47	7	mitochondrial substrate carrier family protein | chr2:15044437-15048352 FORWARD LENGTH=823	84163.3	46653	16076.5
AT5G25754.1	28	7	RNA polymerase I-associated factor PAF67 | chr5:8953564-8955511 FORWARD LENGTH=514	973189	1.86698e+06	1.35308e+06
AT2G45470.1	19	7	FLA8, AGP8 | FASCICLIN-like arabinogalactan protein 8 | chr2:18742797-18744059 REVERSE LENGTH=420	1.57038e+06	531875	1.37883e+06
AT5G12960.1	55	7	Putative glycosyl hydrolase of unknown function (DUF1680) | chr5:4097788-4101518 FORWARD LENGTH=865	367802	244088	275370
AT4G00620.1	27	7	Amino acid dehydrogenase family protein | chr4:259265-260788 REVERSE LENGTH=360	2.48309e+06	2.22492e+06	2.17084e+06
AT3G04760.1	28	7	Pentatricopeptide repeat (PPR-like) superfamily protein | chr3:1303884-1305692 REVERSE LENGTH=602	37637	45496.2	10908.6
AT4G00730.1	28	7	ANL2, AHDP | Homeobox-leucine zipper family protein / lipid-binding START domain-containing protein | chr4:299741-304103 REVERSE LENGTH=802	695306	468632	265097
AT4G23540.1	38	7	ARM repeat superfamily protein | chr4:12280547-12286420 REVERSE LENGTH=1131	97818.5	123471	113275
AT2G24580.1	22	7	FAD-dependent oxidoreductase family protein | chr2:10444928-10446178 REVERSE LENGTH=416	196959	243554	182867
AT2G02150.1	35	7	Tetratricopeptide repeat (TPR)-like superfamily protein | chr2:550340-552625 REVERSE LENGTH=761	531657	378399	666079
AT5G02240.1	19	7	NAD(P)-binding Rossmann-fold superfamily protein | chr5:451502-452984 FORWARD LENGTH=253	259123	172180	186822
AT4G01310.1	28	7	Ribosomal L5P family protein | chr4:544166-545480 REVERSE LENGTH=262	696811	220287	203161
AT1G72410.1	36	7	COP1-interacting protein-related | chr1:27251949-27256246 REVERSE LENGTH=1163	180943	132028	174300
AT1G79690.1	27	7	atnudt3, NUDT3 | nudix hydrolase homolog 3 | chr1:29985360-29990171 FORWARD LENGTH=772	174608	57024	46172.8
AT5G58290.1	33	7	RPT3 | regulatory particle triple-A ATPase 3 | chr5:23569155-23571116 FORWARD LENGTH=408	1.93387e+06	1.18401e+06	1.73589e+06
AT1G50480.1	39	7	THFS | 10-formyltetrahydrofolate synthetase | chr1:18702064-18704687 FORWARD LENGTH=634	3.74655e+06	2.45279e+06	4.38902e+06
AT2G38970.1	27	7	Zinc finger (C3HC4-type RING finger) family protein | chr2:16274135-16276651 FORWARD LENGTH=692	147589	242547	119171
AT5G59090.1	22	7	ATSBT4.12, SBT4.12 | subtilase 4.12 | chr5:23852125-23855235 REVERSE LENGTH=736	737195	364336	341901
AT4G37980.1;AT4G37980.2	40	7	ELI3-1, ELI3, ATCAD7, CAD7 | elicitor-activated gene 3-1 | chr4:17852670-17854302 FORWARD LENGTH=357	7.87287e+06	4.16208e+06	7.16868e+06
AT5G60640.1;AT5G60640.3	34	7	ATPDIL1-4, PDI2, ATPDI2, PDIL1-4 | PDI-like 1-4 | chr5:24371141-24373993 REVERSE LENGTH=597	353770	456394	420274
AT3G23700.1	20	7	Nucleic acid-binding proteins superfamily | chr3:8531689-8533742 REVERSE LENGTH=392	40016	96581	196225
AT1G16720.1	43	7	HCF173 | high chlorophyll fluorescence phenotype 173 | chr1:5723161-5726248 FORWARD LENGTH=598	830625	1.68099e+06	647769
AT1G27090.1	23	7	glycine-rich protein | chr1:9404041-9406098 REVERSE LENGTH=420	353099	868812	545277
AT4G04790.1	32	7	Tetratricopeptide repeat (TPR)-like superfamily protein | chr4:2435007-2439344 REVERSE LENGTH=821	35385.7	93666.1	64558.2
AT3G26410.1	28	7	TRM11, AtTRM11 | methyltransferases;nucleic acid binding | chr3:9669508-9671273 REVERSE LENGTH=477	485034	181727	195297
AT2G25140.1	47	7	HSP98.7, CLPB-M, CLPB4 | casein lytic proteinase B4 | chr2:10697877-10701998 REVERSE LENGTH=964	28169.9	157776	151318
AT5G11520.1	30	7	ASP3, YLS4 | aspartate aminotransferase 3 | chr5:3685257-3687721 REVERSE LENGTH=449	743559	505459	416930
AT3G46840.1	28	7	Subtilase family protein | chr3:17251011-17254113 FORWARD LENGTH=738	21360.5	13213.7	56421.4
AT4G35090.1	24	7	CAT2 | catalase 2 | chr4:16700937-16703215 REVERSE LENGTH=492	365537	261066	373339
AT3G51550.1	22	7	FER | Malectin/receptor-like protein kinase family protein | chr3:19117877-19120564 REVERSE LENGTH=895	159036	118952	91980.6
AT1G71410.1	41	7	ARM repeat superfamily protein | chr1:26913070-26917515 REVERSE LENGTH=909	661642	2.02161e+06	1.7067e+06
AT3G48420.1	23	7	Haloacid dehalogenase-like hydrolase (HAD) superfamily protein | chr3:17929743-17931551 FORWARD LENGTH=319	2.18251e+06	890036	1.04737e+06
AT2G23600.1	11	7	ACL, ATMES2, MES2, ATME8, ME8 | acetone-cyanohydrin lyase | chr2:10042325-10043641 REVERSE LENGTH=263	196752	547723	306095
AT1G79470.1	22	7	Aldolase-type TIM barrel family protein | chr1:29894772-29896661 REVERSE LENGTH=503	50500.9	456381	447709
AT1G07705.2	24	7	NOT2 / NOT3 / NOT5 family | chr1:2382090-2385856 FORWARD LENGTH=614	11592.3	47682.4	16131.8
AT3G08943.1	35	7	ARM repeat superfamily protein | chr3:2719198-2721911 REVERSE LENGTH=871	350768	532153	401398
AT4G18440.1	43	7	L-Aspartase-like family protein | chr4:10186385-10188832 REVERSE LENGTH=536	296440	212637	189136
AT3G04550.1	28	7	unknown protein; INVOLVED IN: biological_process unknown; LOCATED IN: chloroplast stroma, chloroplast; EXPRESSED IN: 22 plant structures; EXPRESSED DURING: 13 growth stages; BEST Arabidopsis thaliana protein match is: unknown protein (	3.8779e+06	3.27492e+06	2.8613e+06
AT3G58730.1	32	7	vacuolar ATP synthase subunit D (VATD) / V-ATPase D subunit / vacuolar proton pump D subunit (VATPD) | chr3:21718495-21719280 REVERSE LENGTH=261	3.02264e+06	2.32947e+06	5.27541e+06
AT5G04140.2	87	7	GLU1, GLS1, GLUS, FD-GOGAT | glutamate synthase 1 | chr5:1130031-1138186 FORWARD LENGTH=1648	8.77015e+06	5.12929e+06	4.19225e+06
AT2G21660.1	14	7	ATGRP7, CCR2, GR-RBP7, GRP7 | cold, circadian rhythm, and rna binding 2 | chr2:9265477-9266316 REVERSE LENGTH=176	976300	348779	361539
AT3G17240.1	38	7	mtLPD2 | lipoamide dehydrogenase 2 | chr3:5890278-5892166 REVERSE LENGTH=507	111929	246263	219647
AT3G62700.1	47	7	ATMRP10, MRP10, ABCC14 | multidrug resistance-associated protein 10 | chr3:23190428-23195727 REVERSE LENGTH=1539	67962.5	31842.6	41797.2
AT2G03750.1	27	7	P-loop containing nucleoside triphosphate hydrolases superfamily protein | chr2:1147968-1149023 REVERSE LENGTH=351	448001	437082	591311
AT4G29990.1	24	7	Leucine-rich repeat transmembrane protein kinase protein | chr4:14665802-14669438 REVERSE LENGTH=876	222779	242796	209641
AT1G67090.1;AT1G67090.2	30	7	RBCS1A | ribulose bisphosphate carboxylase small chain 1A | chr1:25048465-25049249 REVERSE LENGTH=180	8.43612e+06	6.74748e+06	9.41799e+06
AT5G19820.1	61	7	emb2734 | ARM repeat superfamily protein | chr5:6695731-6701247 REVERSE LENGTH=1116	1.9678e+06	1.73102e+06	2.93615e+06
AT1G29150.1	28	7	ATS9, RPN6 | non-ATPase subunit 9 | chr1:10181240-10182499 FORWARD LENGTH=419	403660	253187	282655
AT1G02280.1	31	7	TOC33, ATTOC33, PPI1 | translocon at the outer envelope membrane of chloroplasts 33 | chr1:448665-450246 REVERSE LENGTH=297	486203	542494	513863
AT5G45230.1	40	7	Disease resistance protein (TIR-NBS-LRR class) family | chr5:18302147-18308303 REVERSE LENGTH=1231	517305	4.46882e+06	884827
AT4G39800.1	41	7	MI-1-P SYNTHASE, MIPS1, ATMIPS1, ATIPS1 | myo-inositol-1-phosphate synthase 1 | chr4:18469659-18471893 REVERSE LENGTH=511	1.10617e+06	1.03515e+06	1.0942e+06
AT5G65020.1;AT5G65020.2	21	7	ANNAT2 | annexin 2 | chr5:25973915-25975554 FORWARD LENGTH=317	1.67613e+06	2.93889e+06	1.92511e+06
AT5G47910.1	45	7	RBOHD, ATRBOHD | respiratory burst oxidase homologue D | chr5:19397585-19401768 FORWARD LENGTH=921	555548	162727	68190.3
AT1G76630.1	34	7	Tetratricopeptide repeat (TPR)-like superfamily protein | chr1:28759699-28765042 FORWARD LENGTH=1140	109049	106148	47067
AT5G63620.1	16	7	GroES-like zinc-binding alcohol dehydrogenase family protein | chr5:25466380-25468296 REVERSE LENGTH=427	223347	245066	165057
AT4G19170.1	55	7	NCED4, CCD4 | nine-cis-epoxycarotenoid dioxygenase 4 | chr4:10481835-10483622 FORWARD LENGTH=595	984281	802654	661420
AT3G18035.1	21	7	HON4 | winged-helix DNA-binding transcription factor family protein | chr3:6169384-6171558 REVERSE LENGTH=480	10756	12791.7	31879.6
AT3G63410.1	24	7	APG1, VTE3, IEP37, E37 | S-adenosyl-L-methionine-dependent methyltransferases superfamily protein | chr3:23415816-23417002 REVERSE LENGTH=338	2.7658e+06	3.54564e+06	3.17663e+06
AT5G19510.1	17	7	Translation elongation factor EF1B/ribosomal protein S6 family protein | chr5:6581854-6583137 REVERSE LENGTH=224	3.10585e+06	185930	257671
AT3G52140.1	67	7	tetratricopeptide repeat (TPR)-containing protein | chr3:19333232-19341295 FORWARD LENGTH=1403	456756	834402	432928
AT4G39210.1	22	7	APL3 | Glucose-1-phosphate adenylyltransferase family protein | chr4:18260332-18263181 FORWARD LENGTH=521	246969	688164	290983
AT2G45620.1	30	7	Nucleotidyltransferase family protein | chr2:18792943-18795750 FORWARD LENGTH=764	495123	515587	320469
AT1G25490.1	50	7	RCN1, REGA, ATB BETA BETA, EER1 | ARM repeat superfamily protein | chr1:8951700-8954899 FORWARD LENGTH=588	862315	864536	739403
AT1G02890.1	59	7	AAA-type ATPase family protein | chr1:645372-651797 REVERSE LENGTH=1246	265138	222543	188131
AT2G38230.1;AT2G38210.1	43	7	ATPDX1.1, PDX1.1 | pyridoxine biosynthesis 1.1 | chr2:16011475-16012404 FORWARD LENGTH=309	3.48443e+06	2.55942e+06	2.60267e+06
AT4G25080.1	30	7	CHLM | magnesium-protoporphyrin IX methyltransferase | chr4:12877015-12878128 FORWARD LENGTH=312	679463	2.10029e+06	2.34749e+06
AT3G54440.3	41	7	glycoside hydrolase family 2 protein | chr3:20148494-20157019 REVERSE LENGTH=1120	5.50249e+06	1.45486e+06	1.73011e+06
AT4G26630.1	16	7	DEK domain-containing chromatin associated protein | chr4:13430873-13434877 REVERSE LENGTH=763	118394	234049	96306.6
AT1G06670.1	45	7	NIH | nuclear DEIH-boxhelicase | chr1:2040567-2047333 FORWARD LENGTH=1576	161488	382525	164594
AT2G39990.1	16	7	EIF2, AteIF3f, eIF3F | eukaryotic translation initiation factor 2 | chr2:16698332-16699929 REVERSE LENGTH=293	175566	432428	301362
AT2G05920.1	37	7	Subtilase family protein | chr2:2269831-2272207 REVERSE LENGTH=754	1.4807e+06	1.82336e+06	1.40017e+06
AT2G44160.1	37	7	MTHFR2 | methylenetetrahydrofolate reductase 2 | chr2:18262301-18265185 FORWARD LENGTH=594	3.37302e+06	3.38014e+06	3.35094e+06
AT3G47930.1	33	7	ATGLDH, GLDH | L-galactono-1,4-lactone dehydrogenase | chr3:17684500-17687426 FORWARD LENGTH=610	1.24147e+06	535705	401501
AT1G17980.1	29	7	PAPS1 | poly(A) polymerase 1 | chr1:6187742-6191418 REVERSE LENGTH=713	845038	967618	854210
AT3G48720.1	26	7	HXXXD-type acyl-transferase family protein | chr3:18046527-18049295 FORWARD LENGTH=430	368253	275432	254601
AT2G48000.1	21	7	Pentatricopeptide repeat (PPR) superfamily protein | chr2:19639270-19640803 REVERSE LENGTH=481	380046	330587	273638
AT5G19620.1	49	7	EMB213, OEP80, ATOEP80, TOC75 | outer envelope protein of 80 kDa | chr5:6623323-6627641 FORWARD LENGTH=732	325628	413268	321459
AT3G06430.1	24	7	EMB2750 | Tetratricopeptide repeat (TPR)-like superfamily protein | chr3:1956658-1958240 REVERSE LENGTH=486	202934	158160	173095
AT3G46830.1	18	7	ATRAB11A, ATRABA2C, ATRAB-A2C, RAB-A2C, RABA2c | RAB GTPase homolog A2C | chr3:17246699-17248362 REVERSE LENGTH=217	556343	546047	405734
AT5G23890.1	46	7	LOCATED IN: mitochondrion, chloroplast thylakoid membrane, chloroplast, plastid, chloroplast envelope; EXPRESSED IN: 24 plant structures; EXPRESSED DURING: 14 growth stages; CONTAINS InterPro DOMAIN/s: S-layer homology domain (InterPro	712869	598915	571519
AT3G19710.1	21	7	BCAT4 | branched-chain aminotransferase4 | chr3:6847202-6849429 REVERSE LENGTH=354	3.25449e+06	2.58385e+06	3.01279e+06
AT4G37800.1	18	7	XTH7 | xyloglucan endotransglucosylase/hydrolase 7 | chr4:17775703-17777372 REVERSE LENGTH=293	391953	253088	367161
AT2G20610.1	35	7	SUR1, HLS3, RTY, ALF1, RTY1 | Tyrosine transaminase family protein | chr2:8878150-8880298 REVERSE LENGTH=462	1.12884e+06	659182	660311
AT1G03630.1	37	7	POR C, PORC | protochlorophyllide oxidoreductase C | chr1:907699-909245 FORWARD LENGTH=401	1.21891e+07	1.11745e+07	1.00108e+07
AT3G17760.1	23	7	GAD5 | glutamate decarboxylase 5 | chr3:6078893-6080838 REVERSE LENGTH=494	103104	185533	143537
AT3G01120.1	27	7	MTO1, CGS, ATCYS1, CGS1 | Pyridoxal phosphate (PLP)-dependent transferases superfamily protein | chr3:39234-41865 REVERSE LENGTH=563	1.23554e+06	1.42016e+06	746809
AT5G20890.1	53	7	TCP-1/cpn60 chaperonin family protein | chr5:7087020-7089906 REVERSE LENGTH=527	892540	1.19969e+06	1.1306e+06
AT1G65260.1	25	7	PTAC4, VIPP1 | plastid transcriptionally active 4 | chr1:24236329-24240428 FORWARD LENGTH=330	1.55079e+06	1.73287e+06	1.68894e+06
AT5G04590.1	39	7	SIR | sulfite reductase | chr5:1319404-1322298 FORWARD LENGTH=642	8.41452e+06	7.0675e+06	7.58974e+06
AT1G51805.1	58	7	Leucine-rich repeat protein kinase family protein | chr1:19221187-19225590 REVERSE LENGTH=884	582489	249540	244597
AT1G09770.1	36	7	ATCDC5, CDC5, ATMYBCDC5 | cell division cycle 5 | chr1:3162002-3165122 FORWARD LENGTH=844	183927	37460.3	11930.6
AT5G27380.1	41	7	GSH2, GSHB | glutathione synthetase 2 | chr5:9668211-9670912 REVERSE LENGTH=539	1.3159e+06	1.41417e+06	1.16802e+06
AT5G11710.1	17	7	ENTH/VHS family protein | chr5:3772981-3776316 FORWARD LENGTH=560	208936	198477	175449
AT5G16970.1	25	7	AT-AER, AER | alkenal reductase | chr5:5576291-5578001 REVERSE LENGTH=345	302158	319251	291493
AT3G13380.1	55	7	BRL3 | BRI1-like 3 | chr3:4347240-4350734 FORWARD LENGTH=1164	669995	628255	872409
AT4G31180.1	48	7	Class II aminoacyl-tRNA and biotin synthetases superfamily protein | chr4:15156696-15159362 FORWARD LENGTH=558	222792	753740	622917
AT1G06000.1	23	7	UDP-Glycosyltransferase superfamily protein | chr1:1820495-1821802 REVERSE LENGTH=435	1.49703e+06	2.09692e+06	1.522e+06
AT1G09640.1;AT1G09640.2	36	7	Translation elongation factor EF1B, gamma chain | chr1:3120162-3122152 FORWARD LENGTH=414	231335	386846	242731
AT4G17890.1	13	7	AGD8 | ARF-GAP domain 8 | chr4:9937121-9939146 FORWARD LENGTH=413	816305	458842	682970
AT4G35450.4	17	7	AKR2, AFT, AKR2A | ankyrin repeat-containing protein 2 | chr4:16840072-16841759 FORWARD LENGTH=304	961994	1.07973e+06	880931
AT5G64860.1	38	7	DPE1 | disproportionating enzyme | chr5:25925373-25928788 REVERSE LENGTH=576	1.11272e+06	1.66285e+06	1.50942e+06
AT1G78300.1	31	7	GRF2, 14-3-3OMEGA, GF14 OMEGA | general regulatory factor 2 | chr1:29461883-29463052 FORWARD LENGTH=259	593497	963975	979167
AT5G06600.1;AT5G06600.3	63	7	UBP12 | ubiquitin-specific protease 12 | chr5:2019545-2027834 REVERSE LENGTH=1116	392324	1.36553e+06	1.08663e+06
AT2G34480.1	20	7	Ribosomal protein L18ae/LX family protein | chr2:14532916-14534161 REVERSE LENGTH=178	2.91008e+06	1.93589e+06	2.25451e+06
AT3G06290.1	45	7	SAC3/GANP/Nin1/mts3/eIF-3 p25 family | chr3:1899123-1907297 REVERSE LENGTH=1697	266176	435095	198486
AT5G22640.1	23	7	emb1211 | MORN (Membrane Occupation and Recognition Nexus) repeat-containing protein | chr5:7529423-7533641 FORWARD LENGTH=871	37482.2	27620.9	4722.69
AT1G21750.2	21	7	ATPDIL1-1, PDIL1-1 | PDI-like 1-1 | chr1:7645767-7648695 FORWARD LENGTH=487	28107.4	18064.6	21078.6
AT2G37220.1	22	7	RNA-binding (RRM/RBD/RNP motifs) family protein | chr2:15634980-15636331 REVERSE LENGTH=289	119390	260622	174592
AT1G73980.1	30	7	Phosphoribulokinase / Uridine kinase family | chr1:27820292-27823527 REVERSE LENGTH=643	42891.1	22860.6	53710.9
AT5G05560.1	38	7	EMB2771 | E3 ubiquitin ligase, putative | chr5:1641452-1654685 FORWARD LENGTH=1678	309851	462907	284269
AT3G54170.1	15	7	ATFIP37, FIP37 | FKBP12 interacting protein 37 | chr3:20056848-20059396 FORWARD LENGTH=330	3807.84	83842.9	3072.98
AT3G53110.1	35	7	LOS4 | P-loop containing nucleoside triphosphate hydrolases superfamily protein | chr3:19687968-19690423 FORWARD LENGTH=496	800314	684081	601770
AT1G56340.2	29	7	CRT1, CRT1a, AtCRT1a | calreticulin 1a | chr1:21090022-21092630 REVERSE LENGTH=424	1.43832e+06	845171	1.10187e+06
AT3G10670.1	25	7	ATNAP7, NAP7 | non-intrinsic ABC protein 7 | chr3:3335325-3337304 REVERSE LENGTH=338	851327	2.15981e+06	1.1995e+06
AT1G01090.1	39	7	PDH-E1 ALPHA | pyruvate dehydrogenase E1 alpha | chr1:47705-49166 REVERSE LENGTH=428	3.41571e+06	3.3027e+06	4.14619e+06
AT3G57410.1	47	7	VLN3, ATVLN3 | villin 3 | chr3:21243615-21249809 REVERSE LENGTH=965	876751	897956	879337
AT1G53750.1	39	7	RPT1A | regulatory particle triple-A 1A | chr1:20065921-20068324 REVERSE LENGTH=426	299481	134794	209397
AT5G18620.2	32	7	CHR17 | chromatin remodeling factor17 | chr5:6196190-6202058 REVERSE LENGTH=1072	256154	145335	116992
AT1G75680.1	30	7	AtGH9B7, GH9B7 | glycosyl hydrolase 9B7 | chr1:28417215-28419231 REVERSE LENGTH=525	265438	1.08968e+06	926660
AT5G37150.1	44	7	P-loop containing nucleoside triphosphate hydrolases superfamily protein | chr5:14701330-14704562 FORWARD LENGTH=839	120448	280299	112318
AT3G58140.1	32	7	phenylalanyl-tRNA synthetase class IIc family protein | chr3:21529988-21532386 REVERSE LENGTH=429	395216	716574	663109
AT3G52180.1;AT3G52180.2	26	7	ATPTPKIS1, DSP4, SEX4, ATSEX4 | dual specificity protein phosphatase (DsPTP1) family protein | chr3:19349884-19353459 REVERSE LENGTH=379	857493	689564	636423
AT2G35500.1	21	7	SKL2 | shikimate kinase like 2 | chr2:14914038-14915909 FORWARD LENGTH=387	84276.2	178332	103358
AT2G41680.1	23	7	NTRC | NADPH-dependent thioredoxin reductase C | chr2:17376349-17379028 REVERSE LENGTH=529	47664.7	30662.1	177236
AT5G48880.2	23	7	PKT2, KAT5 | peroxisomal 3-keto-acyl-CoA thiolase 2 | chr5:19814576-19817021 REVERSE LENGTH=457	601416	429358	314287
AT2G46280.1;AT2G46280.3	26	7	TRIP-1, TIF3I1 | TGF-beta receptor interacting protein 1 | chr2:19003656-19005393 REVERSE LENGTH=328	469429	438674	597244
AT4G34350.1	35	7	CLB6, ISPH, HDR | 4-hydroxy-3-methylbut-2-enyl diphosphate reductase | chr4:16428681-16431038 REVERSE LENGTH=466	2.47059e+06	1.2667e+06	1.3285e+06
AT3G12290.1	21	7	Amino acid dehydrogenase family protein | chr3:3919591-3921326 FORWARD LENGTH=299	3.31107e+06	2.68253e+06	3.3385e+06
AT1G64900.1	22	7	CYP89A2, CYP89 | cytochrome P450, family 89, subfamily A, polypeptide 2 | chr1:24113283-24114803 FORWARD LENGTH=506	6.98037e+06	6.25712e+06	8.3235e+06
AT1G27940.1	43	7	PGP13 | P-glycoprotein 13 | chr1:9733597-9738129 REVERSE LENGTH=1245	96379.1	82568.1	55600.7
AT5G46330.1	40	7	FLS2 | Leucine-rich receptor-like protein kinase family protein | chr5:18791802-18795407 FORWARD LENGTH=1173	452799	1.1862e+06	528108
AT4G00630.1	43	7	KEA2, ATKEA2 | K+ efflux antiporter 2 | chr4:261655-267789 REVERSE LENGTH=1174	226826	615078	358612
AT1G53310.1	78	7	ATPPC1, PEPC1, ATPEPC1, PPC1 | phosphoenolpyruvate carboxylase 1 | chr1:19884261-19888070 REVERSE LENGTH=967	3.69382e+06	3.60883e+06	3.36874e+06
AT4G05420.1	31	7	DDB1A | damaged DNA binding protein 1A | chr4:2746288-2752663 FORWARD LENGTH=1088	154356	232912	170472
AT5G61510.1	22	7	GroES-like zinc-binding alcohol dehydrogenase family protein | chr5:24737084-24738975 REVERSE LENGTH=406	247332	446929	451446
AT4G15236.1	38	7	ABC-2 and Plant PDR ABC-type transporter family protein | chr4:8696683-8702727 FORWARD LENGTH=1388	130704	87295.8	52524.6
AT5G09300.2	26	7	Thiamin diphosphate-binding fold (THDP-binding) superfamily protein | chr5:2884282-2886291 REVERSE LENGTH=401	299678	446024	983624
AT4G17300.1	30	7	NS1, OVA8, ATNS1 | Class II aminoacyl-tRNA and biotin synthetases superfamily protein | chr4:9681558-9684833 FORWARD LENGTH=567	513745	543119	641989
AT5G27470.1	40	7	seryl-tRNA synthetase / serine--tRNA ligase | chr5:9695087-9697154 FORWARD LENGTH=451	957157	702547	561178
AT3G23300.1	42	7	S-adenosyl-L-methionine-dependent methyltransferases superfamily protein | chr3:8333521-8335902 FORWARD LENGTH=611	741493	353731	868426
AT1G28420.1	47	7	HB-1 | homeobox-1 | chr1:9979936-9987460 FORWARD LENGTH=1705	37051.2	38839.5	85795.3
AT1G55480.1	33	7	ZKT | protein containing PDZ domain, a K-box domain, and a TPR region | chr1:20713822-20715351 FORWARD LENGTH=335	260034	299660	180031
AT5G63980.1	26	7	SAL1, ALX8, ATSAL1, HOS2, FRY1, RON1 | Inositol monophosphatase family protein | chr5:25609840-25611802 FORWARD LENGTH=407	2.74137e+06	2.74376e+06	2.70806e+06
AT5G02940.1	40	7	Protein of unknown function (DUF1012) | chr5:684671-689674 REVERSE LENGTH=813	1.10393e+06	771719	848662
AT1G04410.1	27	7	Lactate/malate dehydrogenase family protein | chr1:1189418-1191267 REVERSE LENGTH=332	162016	432654	351069
AT1G08130.1	41	7	ATLIG1, LIG1 | DNA ligase 1 | chr1:2542913-2547815 REVERSE LENGTH=790	54866.8	49734.7	21103.3
AT3G08590.1	34	7	Phosphoglycerate mutase, 2,3-bisphosphoglycerate-independent | chr3:2608683-2611237 REVERSE LENGTH=560	2.30061e+06	2.06234e+06	2.56103e+06
AT1G67680.1	36	7	SRP72 RNA-binding domain | chr1:25365962-25368464 REVERSE LENGTH=664	3.71493e+07	3.0075e+07	2.91205e+07
AT1G03160.1	54	7	FZL | FZO-like | chr1:761321-766053 FORWARD LENGTH=912	466973	205130	180662
AT1G63680.1	37	7	ATMURE, PDE316, MURE | acid-amino acid ligases;ligases;ATP binding;ATP binding;ligases | chr1:23614461-23617247 FORWARD LENGTH=772	389165	460910	529872
AT5G10560.1	25	7	Glycosyl hydrolase family protein | chr5:3336335-3339351 REVERSE LENGTH=792	196341	444585	298020
AT4G34120.1	17	7	LEJ1, CDCP1 | Cystathionine beta-synthase (CBS) family protein | chr4:16341194-16342893 FORWARD LENGTH=238	3.4068e+06	2.71249e+06	2.42936e+06
AT5G23140.1	26	7	CLPP2, NCLPP7 | nuclear-encoded CLP protease P7 | chr5:7783811-7784826 FORWARD LENGTH=241	1.41697e+06	2.37697e+06	1.45056e+06
AT2G42530.1	25	7	COR15B | cold regulated 15b | chr2:17709191-17709873 REVERSE LENGTH=141	312367	284142	239701
AT2G18180.1	30	7	Sec14p-like phosphatidylinositol transfer family protein | chr2:7911054-7913695 REVERSE LENGTH=558	98771.1	45296.4	41419.3
AT3G60190.1	50	6	ADL4, ADLP2, EDR3, DRP1E, ADL1E, DL1E | DYNAMIN-like 1E | chr3:22244367-22247651 REVERSE LENGTH=624	85146.7	105092	55153.5
AT1G74770.1	34	6	zinc ion binding | chr1:28089695-28094834 REVERSE LENGTH=1259	195078	88415.5	167195
AT4G14070.1	25	6	AAE15 | acyl-activating enzyme 15 | chr4:8112122-8118039 REVERSE LENGTH=727	122339	391438	196846
AT3G43670.1	27	6	Copper amine oxidase family protein | chr3:15567144-15569734 FORWARD LENGTH=687	133249	118358	29737.2
AT2G22270.1	13	6	unknown protein; BEST Arabidopsis thaliana protein match is: unknown protein (TAIR:AT4G39860.2); Has 247 Blast hits to 231 proteins in 42 species: Archae - 0; Bacteria - 17; Metazoa - 14; Fungi - 5; Plants - 145; Viruses - 0; Other Euk	24686.5	54983.4	140606
AT5G50210.1	32	6	QS, OLD5, SUFE3 | quinolinate synthase | chr5:20442803-20445706 FORWARD LENGTH=718	430331	45712.3	73016
AT4G01150.1;AT4G01150.2	23	6	unknown protein; FUNCTIONS IN: molecular_function unknown; INVOLVED IN: biological_process unknown; LOCATED IN: thylakoid, chloroplast thylakoid membrane, chloroplast, plastoglobule, chloroplast envelope; EXPRESSED IN: 23 plant structu	13813	107837	6010.89
AT5G03910.1	21	6	ATATH12, ATH12 | ABC2 homolog 12 | chr5:1054313-1057105 REVERSE LENGTH=634	200604	53892.3	89798.9
AT2G14120.1	34	6	DRP3B | dynamin related protein | chr2:5954253-5960015 REVERSE LENGTH=780	18435.2	6225.91	32696.9
AT4G29130.1	29	6	ATHXK1, GIN2, HXK1 | hexokinase 1 | chr4:14352338-14354865 REVERSE LENGTH=496	8.69453e+06	6.9335e+06	9.89834e+06
AT5G19760.1	26	6	Mitochondrial substrate carrier family protein | chr5:6679591-6681845 REVERSE LENGTH=298	178899	324970	356654
AT3G28270.1	19	6	Protein of unknown function (DUF677) | chr3:10538725-10539849 FORWARD LENGTH=374	208451	201966	46861.1
AT3G17810.1	15	6	PYD1 | pyrimidine 1 | chr3:6094279-6096289 FORWARD LENGTH=426	20398.8	5563.98	7262.91
AT3G48730.1	48	6	GSA2 | glutamate-1-semialdehyde 2,1-aminomutase 2 | chr3:18049697-18051550 FORWARD LENGTH=472	2.70335e+06	5.00764e+06	4.47125e+06
AT2G13440.1	20	6	glucose-inhibited division family A protein | chr2:5593270-5598296 REVERSE LENGTH=723	477048	928222	221975
AT3G48090.1	27	6	EDS1, ATEDS1 | alpha/beta-Hydrolases superfamily protein | chr3:17755553-17757692 REVERSE LENGTH=623	270202	131098	88613.2
AT1G52240.1	28	6	ATROPGEF11, ROPGEF11, PIRF1 | RHO guanyl-nucleotide exchange factor 11 | chr1:19455766-19459235 REVERSE LENGTH=607	17820.8	96629.7	62838.9
AT4G29510.1	26	6	ATPRMT11, PRMT11, ATPRMT1B, PRMT1B | arginine methyltransferase 11 | chr4:14491739-14493752 FORWARD LENGTH=390	608090	495646	598397
AT1G71210.1	37	6	Pentatricopeptide repeat (PPR) superfamily protein | chr1:26838850-26841489 REVERSE LENGTH=879	166908	100060	52467.7
AT3G10010.1	40	6	DML2 | demeter-like 2 | chr3:3081999-3088195 REVERSE LENGTH=1332	288987	433678	472427
AT3G57610.1	28	6	ADSS | adenylosuccinate synthase | chr3:21334519-21336603 REVERSE LENGTH=490	578832	561407	498066
AT4G13630.1	24	6	Protein of unknown function, DUF593 | chr4:7934093-7936029 REVERSE LENGTH=569	162201	241225	226444
AT2G36880.1	29	6	MAT3 | methionine adenosyltransferase 3 | chr2:15479721-15480893 REVERSE LENGTH=390	466940	879763	537093
AT3G09790.1	43	6	UBQ8 | ubiquitin 8 | chr3:3004111-3006006 REVERSE LENGTH=631	4.38823e+06	4.45113e+06	4.89646e+06
AT5G10160.1	20	6	Thioesterase superfamily protein | chr5:3185819-3187159 FORWARD LENGTH=219	1.44792e+06	2.45182e+06	2.09888e+06
AT2G37710.1	27	6	RLK | receptor lectin kinase | chr2:15814934-15816961 REVERSE LENGTH=675	8020.34	19180.3	28311.8
AT1G78370.1	23	6	ATGSTU20, GSTU20 | glutathione S-transferase TAU 20 | chr1:29484428-29485204 REVERSE LENGTH=217	2.8041e+06	3.92326e+06	3.3733e+06
AT3G61220.1	29	6	NAD(P)-binding Rossmann-fold superfamily protein | chr3:22663025-22664316 FORWARD LENGTH=296	1.71065e+06	1.65305e+06	1.81087e+06
AT2G22660.2	28	6	Protein of unknown function (duplicated DUF1399) | chr2:9627737-9630840 FORWARD LENGTH=819	55759.5	40285.1	45190.7
AT3G26900.1	24	6	SKL1, ATSKL1 | shikimate kinase like 1 | chr3:9912314-9914424 REVERSE LENGTH=280	233261	400371	346992
AT3G51240.1;AT3G51240.2	21	6	F3H, TT6, F3'H | flavanone 3-hydroxylase | chr3:19025409-19026658 FORWARD LENGTH=358	261297	554620	264727
AT5G64940.1	30	6	ATATH13, ATH13, ATOSA1, OSA1 | ABC2 homolog 13 | chr5:25949116-25953326 FORWARD LENGTH=761	939506	415339	624653
AT4G23940.1	37	6	FtsH extracellular protease family | chr4:12437108-12441841 FORWARD LENGTH=946	71487.4	41054.7	4545.58
AT3G05530.1	34	6	RPT5A, ATS6A.2 | regulatory particle triple-A ATPase 5A | chr3:1603540-1605993 FORWARD LENGTH=424	2.93249e+06	2.43149e+06	2.47438e+06
AT4G24820.1	27	6	26S proteasome, regulatory subunit Rpn7;Proteasome component (PCI) domain | chr4:12790471-12792599 REVERSE LENGTH=387	1.44066e+06	1.74807e+06	1.49531e+06
AT2G33800.1	21	6	Ribosomal protein S5 family protein | chr2:14300925-14302352 REVERSE LENGTH=303	7504.76	17714	27815.2
AT3G16830.1	34	6	TPR2 | TOPLESS-related 2 | chr3:5731709-5737531 FORWARD LENGTH=1131	178428	109796	163296
AT5G20990.1	27	6	B73, SIR4, CNX, CHL6, CNX1 | molybdopterin biosynthesis CNX1 protein / molybdenum cofactor biosynthesis enzyme CNX1 (CNX1) | chr5:7128737-7133397 REVERSE LENGTH=670	65915.3	82914.5	40282.3
AT3G05060.1	41	6	NOP56-like pre RNA processing ribonucleoprotein | chr3:1413174-1415564 REVERSE LENGTH=533	2.67882e+06	1.98945e+06	1.92908e+06
AT1G75330.1	33	6	OTC | ornithine carbamoyltransferase | chr1:28266457-28268383 REVERSE LENGTH=375	4.68684e+06	2.39465e+07	2.77774e+06
AT5G50960.1	17	6	NBP35, ATNBP35 | nucleotide binding protein 35 | chr5:20734267-20735824 FORWARD LENGTH=350	147690	115378	112986
AT4G35000.1	26	6	APX3 | ascorbate peroxidase 3 | chr4:16665007-16667541 REVERSE LENGTH=287	510023	833176	674151
AT5G05270.1	20	6	Chalcone-flavanone isomerase family protein | chr5:1563492-1564827 FORWARD LENGTH=209	248864	436734	405667
AT1G56410.1	40	6	ERD2, HSP70T-1 | heat shock protein 70 (Hsp 70) family protein | chr1:21117147-21119241 FORWARD LENGTH=617	494414	32732.3	118603
AT4G16760.1	23	6	ACX1, ATACX1 | acyl-CoA oxidase 1 | chr4:9424930-9428689 REVERSE LENGTH=664	643278	664507	677371
AT4G03280.1	25	6	PETC, PGR1 | photosynthetic electron transfer C | chr4:1440314-1441717 FORWARD LENGTH=229	7.3218e+06	1.70456e+07	1.8642e+07
AT3G14660.1	20	6	CYP72A13 | cytochrome P450, family 72, subfamily A, polypeptide 13 | chr3:4924960-4926911 FORWARD LENGTH=512	85129.3	222340	99768.9
AT2G37410.1	14	6	ATTIM17-2, TIM17, TIM17-2 | translocase inner membrane subunit 17-2 | chr2:15698119-15698850 REVERSE LENGTH=243	53208.8	193603	146180
AT1G11420.1	33	6	ATDUF2, DUF2 | DOMAIN OF UNKNOWN FUNCTION 724 2 | chr1:3844581-3846872 REVERSE LENGTH=604	21478.9	5492.66	32049
AT5G49500.1	48	6	Signal recognition particle, SRP54 subunit protein | chr5:20077556-20080206 REVERSE LENGTH=497	1.49621e+06	3.57069e+06	2.62002e+06
AT5G64420.1	42	6	DNA polymerase V family | chr5:25756416-25761122 FORWARD LENGTH=1306	170245	146032	142496
AT2G24170.1	17	6	Endomembrane protein 70 protein family | chr2:10274307-10276894 REVERSE LENGTH=637	2.17256e+06	1.14611e+06	1.80499e+06
AT3G24190.1	26	6	Protein kinase superfamily protein | chr3:8743319-8747703 FORWARD LENGTH=793	197842	325187	193255
AT2G29690.1	46	6	ASA2, ATHANSYNAB | anthranilate synthase 2 | chr2:12693899-12696791 FORWARD LENGTH=621	290413	314452	374892
AT5G03040.1	17	6	iqd2 | IQ-domain 2 | chr5:710380-712406 REVERSE LENGTH=461	160421	111363	161509
AT2G42470.1	30	6	TRAF-like family protein | chr2:17679887-17685187 REVERSE LENGTH=898	62144.9	163409	244061
AT1G02170.1	19	6	LOL3, ATMCPB1, MCP1B, ATMC1, MC1 | metacaspase 1 | chr1:411883-413426 FORWARD LENGTH=367	572936	718849	1.30626e+06
AT4G26900.1	35	6	AT-HF, HISN4 | HIS HF | chr4:13515514-13519608 FORWARD LENGTH=592	877441	775138	691893
AT1G32080.1	16	6	membrane protein, putative | chr1:11537572-11539756 REVERSE LENGTH=512	1.83264e+06	1.89924e+06	1.83187e+06
AT1G51110.1	20	6	Plastid-lipid associated protein PAP / fibrillin family protein | chr1:18935380-18937484 FORWARD LENGTH=409	408796	385425	282822
AT4G39520.1	23	6	GTP-binding protein-related | chr4:18371329-18374000 REVERSE LENGTH=369	378848	306944	370122
AT2G43030.1	35	6	Ribosomal protein L3 family protein | chr2:17894898-17895713 FORWARD LENGTH=271	312363	517311	383531
AT2G39850.1	23	6	Subtilisin-like serine endopeptidase family protein | chr2:16630626-16634100 FORWARD LENGTH=775	57218.7	35576.7	72577
AT2G37980.1	41	6	O-fucosyltransferase family protein | chr2:15894162-15897452 REVERSE LENGTH=638	437967	472545	353599
AT4G35250.1	24	6	NAD(P)-binding Rossmann-fold superfamily protein | chr4:16771401-16773269 REVERSE LENGTH=395	916441	247144	253294
AT1G05190.1	22	6	emb2394 | Ribosomal protein L6 family | chr1:1502515-1503738 REVERSE LENGTH=223	1.37054e+06	1.3407e+06	1.60322e+06
AT3G59970.3	34	6	MTHFR1 | methylenetetrahydrofolate reductase 1 | chr3:22151303-22154323 FORWARD LENGTH=592	1.11121e+06	694499	715361
AT4G16340.1	60	6	SPK1 | guanyl-nucleotide exchange factors;GTPase binding;GTP binding | chr4:9228773-9241060 REVERSE LENGTH=1830	98746.1	861054	322835
AT3G47070.1	14	6	LOCATED IN: thylakoid, chloroplast thylakoid membrane, chloroplast, chloroplast envelope; EXPRESSED IN: 22 plant structures; EXPRESSED DURING: 13 growth stages; CONTAINS InterPro DOMAIN/s: Thylakoid soluble phosphoprotein TSP9 (InterPr	538530	395892	467459
AT3G04770.1	23	6	RPSAb | 40s ribosomal protein SA B | chr3:1309465-1310846 REVERSE LENGTH=332	1.62814e+07	1.99761e+07	2.28636e+07
AT1G23935.1	32	6	CONTAINS InterPro DOMAIN/s: Apoptosis inhibitory 5 (InterPro:IPR008383); BEST Arabidopsis thaliana protein match is: unknown protein (TAIR:AT3G19515.2); Has 219 Blast hits to 219 proteins in 67 species: Archae - 0; Bacteria - 0; Metazo	19027.5	7953.62	5220.09
AT3G09260.1	18	6	PYK10, PSR3.1, BGLU23, LEB | Glycosyl hydrolase superfamily protein | chr3:2840657-2843730 REVERSE LENGTH=524	540058	572660	468076
AT4G31530.2	17	6	NAD(P)-binding Rossmann-fold superfamily protein | chr4:15282281-15284064 FORWARD LENGTH=338	255797	389814	262424
AT3G53700.1	26	6	MEE40 | Pentatricopeptide repeat (PPR) superfamily protein | chr3:19900303-19902567 FORWARD LENGTH=754	88542.5	108989	89559.7
AT3G02490.1	37	6	Pentatricopeptide repeat (PPR) superfamily protein | chr3:513607-515604 FORWARD LENGTH=665	179768	238664	300579
AT1G03190.1	25	6	ATXPD, UVH6 | RAD3-like DNA-binding helicase protein | chr1:775822-779863 FORWARD LENGTH=758	102485	127007	98870.3
AT5G06220.2	29	6	LETM1-like protein | chr5:1880049-1885366 FORWARD LENGTH=909	998976	244841	293352
AT4G22240.1	19	6	Plastid-lipid associated protein PAP / fibrillin family protein | chr4:11766090-11767227 REVERSE LENGTH=310	699955	637717	879987
AT5G40950.1	17	6	RPL27 | ribosomal protein large subunit 27 | chr5:16410866-16411845 FORWARD LENGTH=198	205251	101493	51556.3
AT5G32590.1	21	6	myosin heavy chain-related | chr5:12221589-12224322 REVERSE LENGTH=761	270493	54228.4	160940
AT1G43670.1	31	6	Inositol monophosphatase family protein | chr1:16468184-16470347 FORWARD LENGTH=341	2.04124e+06	2.04111e+06	1.275e+06
AT3G01310.1	42	6	Phosphoglycerate mutase-like family protein | chr3:94343-101603 REVERSE LENGTH=1056	121983	346803	216817
AT5G50020.2	22	6	DHHC-type zinc finger family protein | chr5:20351210-20354124 FORWARD LENGTH=444	153811	67635.1	183820
AT3G51460.1	23	6	RHD4 | Phosphoinositide phosphatase family protein | chr3:19093007-19097142 FORWARD LENGTH=597	357230	21816.8	44282.6
AT4G30950.1	24	6	FAD6, FADC, SFD4 | fatty acid desaturase 6 | chr4:15057278-15059673 REVERSE LENGTH=448	318267	284402	175638
AT2G34210.1	34	6	Transcription elongation factor Spt5 | chr2:14445938-14450522 FORWARD LENGTH=989	334428	422181	385629
AT5G16290.1	32	6	VAT1 | VALINE-TOLERANT 1 | chr5:5333874-5337387 FORWARD LENGTH=477	1.09374e+06	1.40299e+06	1.26323e+06
AT2G28470.1	16	6	BGAL8 | beta-galactosidase 8 | chr2:12169047-12173164 REVERSE LENGTH=852	45954.9	103961	47203.3
AT5G42740.1	30	6	Sugar isomerase (SIS) family protein | chr5:17136080-17140622 FORWARD LENGTH=560	1.19081e+06	856347	834066
AT5G63680.1	45	6	Pyruvate kinase family protein | chr5:25490507-25492530 FORWARD LENGTH=510	418653	485997	481233
AT1G20260.1	50	6	ATPase, V1 complex, subunit B protein | chr1:7016971-7020290 FORWARD LENGTH=487	5.4628e+06	4.0485e+06	3.75204e+06
AT5G26360.1	49	6	TCP-1/cpn60 chaperonin family protein | chr5:9255561-9258891 REVERSE LENGTH=555	237234	199516	245584
AT1G30290.1	26	6	Tetratricopeptide repeat (TPR)-like superfamily protein | chr1:10670320-10672740 REVERSE LENGTH=806	231265	340851	327007
AT2G38270.1	23	6	CXIP2, ATGRX2 | CAX-interacting protein 2 | chr2:16031347-16033054 REVERSE LENGTH=293	3.45481e+06	3.4008e+06	3.09958e+06
AT5G04740.1	24	6	ACT domain-containing protein | chr5:1368713-1371391 REVERSE LENGTH=301	229501	162039	208938
AT1G71770.1	34	6	PAB5 | poly(A)-binding protein 5 | chr1:26990777-26993489 REVERSE LENGTH=682	290054	105151	164172
AT5G49830.3	27	6	EXO84B | exocyst complex component 84B | chr5:20250803-20254766 REVERSE LENGTH=783	255991	225201	118954
AT1G65790.1	22	6	ARK1, RK1 | receptor kinase 1 | chr1:24468932-24472329 FORWARD LENGTH=843	63574.8	107751	98864.5
AT2G36690.1	14	6	2-oxoglutarate (2OG) and Fe(II)-dependent oxygenase superfamily protein | chr2:15379930-15381987 FORWARD LENGTH=366	90964	107603	35979.3
AT4G01800.2	80	6	AGY1, SECA1 | Albino or Glassy Yellow 1 | chr4:770926-776134 REVERSE LENGTH=1042	4.61114e+06	4.61627e+06	3.21563e+06
AT3G55110.1	25	6	ABC-2 type transporter family protein | chr3:20424766-20426892 REVERSE LENGTH=708	179686	142667	113942
AT1G34170.1	23	6	ARF13 | AUXIN RESPONSE FACTOR 13 | chr1:12444265-12446764 REVERSE LENGTH=505	128877	175357	17638.8
AT3G02250.1	25	6	O-fucosyltransferase family protein | chr3:424185-426376 REVERSE LENGTH=512	46026.8	149237	27522.8
AT5G55480.1	32	6	SVL1 | SHV3-like 1 | chr5:22474277-22477819 FORWARD LENGTH=766	295977	294982	236269
AT4G33590.1	22	6	unknown protein; BEST Arabidopsis thaliana protein match is: unknown protein (TAIR:AT4G33600.1); Has 126 Blast hits to 126 proteins in 35 species: Archae - 0; Bacteria - 12; Metazoa - 0; Fungi - 21; Plants - 62; Viruses - 0; Other Euka	476074	1.11602e+06	993498
AT3G04710.3	22	6	TPR10 | ankyrin repeat family protein | chr3:1276948-1280942 FORWARD LENGTH=680	53297.1	144771	107512
AT5G01010.1	18	6	CONTAINS InterPro DOMAIN/s: GOLD (InterPro:IPR009038); Has 172 Blast hits to 172 proteins in 43 species: Archae - 0; Bacteria - 0; Metazoa - 95; Fungi - 0; Plants - 63; Viruses - 0; Other Eukaryotes - 14 (source: NCBI BLink). | chr5:13	111154	110570	87149.6
AT1G78060.1	45	6	Glycosyl hydrolase family protein | chr1:29349796-29352868 REVERSE LENGTH=767	1.36632e+06	841286	561946
AT3G61540.1	28	6	alpha/beta-Hydrolases superfamily protein | chr3:22773399-22775699 FORWARD LENGTH=515	162695	163199	136135
AT5G56680.1	36	6	SYNC1, EMB2755, SYNC1 ARATH | Class II aminoacyl-tRNA and biotin synthetases superfamily protein | chr5:22936645-22938841 FORWARD LENGTH=572	1.05018e+06	556193	622866
AT5G60050.1	25	6	BTB/POZ domain-containing protein | chr5:24183680-24185264 REVERSE LENGTH=499	1.289e+06	4.98904e+06	1.90198e+06
AT3G22520.1	19	6	unknown protein; INVOLVED IN: biological_process unknown; LOCATED IN: chloroplast stroma, chloroplast, chloroplast envelope; EXPRESSED IN: 24 plant structures; EXPRESSED DURING: 13 growth stages; BEST Arabidopsis thaliana protein match	400122	280926	267086
AT4G18480.1	38	6	CHLI1, CH42, CH-42, CHL11, CHLI-1 | P-loop containing nucleoside triphosphate hydrolases superfamily protein | chr4:10201897-10203361 REVERSE LENGTH=424	27451.4	10868.2	21594.3
AT5G20830.1	37	6	SUS1, ASUS1, atsus1 | sucrose synthase 1 | chr5:7050599-7054032 REVERSE LENGTH=808	1.26337e+06	788366	658422
AT5G26830.1	47	6	Threonyl-tRNA synthetase | chr5:9437351-9441568 FORWARD LENGTH=709	320252	473723	434019
AT3G02880.1	24	6	Leucine-rich repeat protein kinase family protein | chr3:634819-636982 FORWARD LENGTH=627	422810	322165	505571
AT3G10970.2	20	6	Haloacid dehalogenase-like hydrolase (HAD) superfamily protein | chr3:3433276-3436077 REVERSE LENGTH=365	51509.1	32393.1	28204.6
AT3G26070.1	30	6	Plastid-lipid associated protein PAP / fibrillin family protein | chr3:9526904-9528199 FORWARD LENGTH=242	280407	294672	320937
AT1G29370.1	15	6	Kinase-related protein of unknown function (DUF1296) | chr1:10278080-10283024 REVERSE LENGTH=831	157943	130937	63771.4
AT4G38440.1	36	6	LOCATED IN: chloroplast; EXPRESSED IN: 21 plant structures; EXPRESSED DURING: 12 growth stages; CONTAINS InterPro DOMAIN/s: RNA polymerase II-associated protein 1, C-terminal (InterPro:IPR013929), RNA polymerase II-associated protein 1	40382	33912.3	138056
AT3G13100.1	47	6	ATMRP7, MRP7, ABCC7 | multidrug resistance-associated protein 7 | chr3:4208859-4214173 REVERSE LENGTH=1493	313838	361435	329898
AT1G30580.1	30	6	GTP binding | chr1:10831953-10835454 REVERSE LENGTH=394	25223.3	218605	47728
AT1G53500.1	51	6	MUM4, RHM2, ATRHM2, ATMUM4 | NAD-dependent epimerase/dehydratase family protein | chr1:19967157-19969239 REVERSE LENGTH=667	4.06822e+06	3.56319e+06	4.14098e+06
AT3G01510.1	24	6	LSF1 | like SEX4 1 | chr3:198855-201682 REVERSE LENGTH=591	147264	201025	256647
AT2G25080.1	16	6	ATGPX1, GPX1 | glutathione peroxidase 1 | chr2:10668134-10669828 FORWARD LENGTH=236	243338	339836	256092
AT1G65850.2	42	6	Disease resistance protein (TIR-NBS-LRR class) family | chr1:24494734-24498485 FORWARD LENGTH=1051	53437.1	19666.6	12947.1
AT4G14040.1	37	6	EDA38, SBP2 | selenium-binding protein 2 | chr4:8100691-8102828 REVERSE LENGTH=487	294129	335701	394029
AT5G19320.1	18	6	RANGAP2 | RAN GTPase activating protein 2 | chr5:6505310-6506947 REVERSE LENGTH=545	38900.7	110222	78821.9
AT4G22890.1	18	6	PGR5-LIKE A | PGR5-LIKE A | chr4:12007157-12009175 FORWARD LENGTH=324	401080	467451	146253
AT3G62170.1	34	6	VGDH2 | VANGUARD 1 homolog 2 | chr3:23016495-23018337 REVERSE LENGTH=588	393551	585972	567078
AT3G15840.5;AT3G15840.4	21	6	PIFI | post-illumination chlorophyll fluorescence increase | chr3:5356782-5358265 REVERSE LENGTH=248	1.24027e+06	951191	1.14712e+06
AT4G38630.1	17	6	RPN10, MCB1, ATMCB1, MBP1 | regulatory particle non-ATPase 10 | chr4:18057357-18059459 REVERSE LENGTH=386	32851.7	23747.2	24700.3
AT3G19895.1	25	6	RING/U-box superfamily protein | chr3:6917530-6921211 REVERSE LENGTH=554	40421	70786.4	97297.2
AT3G06350.1	52	6	EMB3004, MEE32 | dehydroquinate dehydratase, putative / shikimate dehydrogenase, putative | chr3:1924536-1927701 REVERSE LENGTH=603	48429.1	57125.6	53438.5
AT1G76080.1	24	6	ATCDSP32, CDSP32 | chloroplastic drought-induced stress protein of 32 kD | chr1:28548063-28549348 REVERSE LENGTH=302	1.13214e+06	1.0547e+06	866487
AT1G29670.1	23	6	GDSL-like Lipase/Acylhydrolase superfamily protein | chr1:10375843-10377717 FORWARD LENGTH=363	7.40555e+06	7.42831e+06	5.38302e+06
AT2G30200.2	28	6	catalytics;transferases;[acyl-carrier-protein] S-malonyltransferases;binding | chr2:12883340-12885482 REVERSE LENGTH=369	553796	2.0387e+06	1.00951e+06
AT1G73110.1	42	6	P-loop containing nucleoside triphosphate hydrolases superfamily protein | chr1:27494344-27496844 REVERSE LENGTH=432	883225	1.42912e+06	1.00096e+06
AT2G24270.1	38	6	ALDH11A3 | aldehyde dehydrogenase 11A3 | chr2:10327325-10329601 REVERSE LENGTH=496	650102	787615	683644
AT3G07720.1	23	6	Galactose oxidase/kelch repeat superfamily protein | chr3:2465439-2467033 FORWARD LENGTH=329	1.29337e+06	824436	1.05555e+06
AT2G19860.1	28	6	ATHXK2, HXK2 | hexokinase 2 | chr2:8570818-8573762 FORWARD LENGTH=502	113209	177169	113183
AT3G03710.1	52	6	RIF10, PNP | polyribonucleotide nucleotidyltransferase, putative | chr3:919542-924906 FORWARD LENGTH=922	361201	630163	605716
AT4G18570.1	31	6	Tetratricopeptide repeat (TPR)-like superfamily protein | chr4:10231439-10234534 FORWARD LENGTH=642	72300	29835.8	33156
AT2G31170.1	20	6	SYCO ARATH | Cysteinyl-tRNA synthetase, class Ia family protein | chr2:13282559-13285616 REVERSE LENGTH=563	384305	296925	331765
AT5G10540.1	51	6	Zincin-like metalloproteases family protein | chr5:3328119-3332462 FORWARD LENGTH=701	1.46687e+06	1.16438e+06	1.29925e+06
AT4G25840.1	30	6	GPP1 | glycerol-3-phosphatase 1 | chr4:13139026-13140719 FORWARD LENGTH=298	3.0585e+06	953572	871753
AT1G32810.2	33	6	RING/FYVE/PHD zinc finger superfamily protein | chr1:11881810-11885843 FORWARD LENGTH=1068	89454.7	51141.7	32070
AT5G11560.1	36	6	catalytics | chr5:3709734-3713994 REVERSE LENGTH=982	330062	570035	381539
AT4G22690.1	40	6	CYP706A1 | cytochrome P450, family 706, subfamily A, polypeptide 1 | chr4:11929847-11931520 FORWARD LENGTH=557	668091	817581	590397
AT4G36910.1	16	6	LEJ2, CDCP2 | Cystathionine beta-synthase (CBS) family protein | chr4:17391016-17393218 REVERSE LENGTH=236	247811	189279	122016
AT4G24800.1	37	6	MA3 domain-containing protein | chr4:12782463-12784902 FORWARD LENGTH=702	116678	84694.7	276738
AT3G20960.1	25	6	CYP705A33 | cytochrome P450, family 705, subfamily A, polypeptide 33 | chr3:7345672-7347014 FORWARD LENGTH=418	437928	154941	87711.1
AT4G33520.3	26	6	PAA1, HMA6 | P-type ATP-ase 1 | chr4:16118993-16125849 FORWARD LENGTH=949	439523	171077	674283
AT1G60230.1	26	6	Radical SAM superfamily protein | chr1:22212223-22214346 REVERSE LENGTH=458	142615	68766.2	41244.6
AT2G17190.1	34	6	ubiquitin family protein | chr2:7478272-7481361 REVERSE LENGTH=538	774301	1.37781e+06	955450
AT3G51180.1	22	6	Zinc finger C-x8-C-x5-C-x3-H type family protein | chr3:19013720-19016042 FORWARD LENGTH=521	331039	81799	111115
AT1G55490.1	62	6	CPN60B, LEN1 | chaperonin 60 beta | chr1:20715717-20718673 REVERSE LENGTH=600	2.57233e+07	2.56834e+07	2.43524e+07
AT5G45900.1	22	6	APG7, ATAPG7, ATG7, ATATG7 | ThiF family protein | chr5:18615304-18618436 FORWARD LENGTH=697	10461.3	20148.1	91081.2
AT4G19610.1	27	6	nucleotide binding;nucleic acid binding;RNA binding | chr4:10677482-10681623 FORWARD LENGTH=816	181550	75865.5	124749
AT1G63140.2	18	6	O-methyltransferase family protein | chr1:23417517-23418875 FORWARD LENGTH=381	127450	115127	80730.2
AT1G64980.1	14	6	Nucleotide-diphospho-sugar transferases superfamily protein | chr1:24137840-24138619 REVERSE LENGTH=259	427536	986557	768703
AT5G62580.1	19	6	ARM repeat superfamily protein | chr5:25120010-25122259 FORWARD LENGTH=615	229202	303897	650418
AT5G48960.1	45	6	HAD-superfamily hydrolase, subfamily IG, 5'-nucleotidase | chr5:19849645-19853382 FORWARD LENGTH=642	1.13836e+06	1.64401e+06	1.53809e+06
AT4G20270.1	25	6	BAM3 | Leucine-rich receptor-like protein kinase family protein | chr4:10949822-10952924 FORWARD LENGTH=992	534322	128262	54342.9
AT3G05350.1	35	6	Metallopeptidase M24 family protein | chr3:1527103-1533843 REVERSE LENGTH=710	172051	257420	161340
AT1G07660.1	13	6	Histone superfamily protein | chr1:2369212-2369523 FORWARD LENGTH=103	4.1487e+06	3.26881e+06	3.099e+06
AT1G36280.1	37	6	L-Aspartase-like family protein | chr1:13640600-13642908 FORWARD LENGTH=527	50501.4	25241.9	29873
AT1G20480.1	33	6	AMP-dependent synthetase and ligase family protein | chr1:7094978-7097073 REVERSE LENGTH=565	193183	442300	263347
AT4G24330.1	17	6	Protein of unknown function (DUF1682) | chr4:12603848-12606229 REVERSE LENGTH=478	411304	672048	433072
AT1G06650.2	24	6	2-oxoglutarate (2OG) and Fe(II)-dependent oxygenase superfamily protein | chr1:2035909-2037186 FORWARD LENGTH=369	283116	883754	238467
AT3G15180.1	18	6	ARM repeat superfamily protein | chr3:5111952-5115803 FORWARD LENGTH=519	57867.4	93404.4	148785
AT1G80410.2	43	6	EMB2753 | tetratricopeptide repeat (TPR)-containing protein | chr1:30227779-30234832 REVERSE LENGTH=911	463728	459455	473069
AT3G16640.1	15	6	TCTP | translationally controlled tumor protein | chr3:5669709-5670729 REVERSE LENGTH=168	1.24395e+06	1.37182e+06	1.58704e+06
AT3G23940.1	40	6	dehydratase family | chr3:8648780-8652323 FORWARD LENGTH=608	935747	1.10735e+06	1.17582e+06
AT3G04840.1	18	6	Ribosomal protein S3Ae | chr3:1329751-1331418 FORWARD LENGTH=262	387795	293825	288868
AT1G21680.1	23	6	DPP6 N-terminal domain-like protein | chr1:7613028-7615148 FORWARD LENGTH=706	456738	490990	450088
AT2G21385.1	17	6	unknown protein; FUNCTIONS IN: molecular_function unknown; INVOLVED IN: biological_process unknown; LOCATED IN: chloroplast, chloroplast envelope; EXPRESSED IN: 22 plant structures; EXPRESSED DURING: 13 growth stages; Has 49 Blast hits	737842	931774	910084
AT3G57140.1	31	6	SDP1-LIKE | sugar-dependent 1-like | chr3:21150742-21153315 REVERSE LENGTH=801	69758.9	55755.3	7188.14
AT5G65470.1	19	6	O-fucosyltransferase family protein | chr5:26172432-26174904 FORWARD LENGTH=504	155314	165586	124286
AT5G10920.1	32	6	L-Aspartase-like family protein | chr5:3441805-3443892 FORWARD LENGTH=517	1.36219e+06	1.58343e+06	1.9221e+06
AT1G07110.1	43	6	F2KP, ATF2KP, FKFBP | fructose-2,6-bisphosphatase | chr1:2178363-2183980 REVERSE LENGTH=744	420804	431942	335564
AT3G10740.1	16	6	ASD1, ARAF1, ARAF, ATASD1 | alpha-L-arabinofuranosidase 1 | chr3:3361031-3364573 REVERSE LENGTH=678	38521.1	46799.4	38403
AT5G08740.1	28	6	NDC1 | NAD(P)H dehydrogenase C1 | chr5:2848752-2851323 REVERSE LENGTH=519	4.0312e+06	2.74039e+06	3.29816e+06
AT1G03230.1	21	6	Eukaryotic aspartyl protease family protein | chr1:790110-791414 FORWARD LENGTH=434	1.20996e+06	1.63318e+06	1.56197e+06
AT4G13360.1	33	6	ATP-dependent caseinolytic (Clp) protease/crotonase family protein | chr4:7775133-7777701 FORWARD LENGTH=421	992781	1.46566e+06	1.03694e+06
AT1G76400.1	27	6	Ribophorin I | chr1:28658713-28661672 REVERSE LENGTH=614	686020	556319	514095
AT1G62560.1	33	6	FMO GS-OX3 | flavin-monooxygenase glucosinolate S-oxygenase 3 | chr1:23159912-23162551 FORWARD LENGTH=462	416838	671085	571893
AT5G17770.1	17	6	ATCBR, CBR1, CBR | NADH:cytochrome B5 reductase 1 | chr5:5864543-5866495 REVERSE LENGTH=281	369347	344993	442906
AT3G12260.1	12	6	LYR family of Fe/S cluster biogenesis protein | chr3:3909252-3910337 REVERSE LENGTH=133	1.81754e+06	2.02463e+06	2.27895e+06
AT5G16440.1	26	6	IPP1 | isopentenyl diphosphate isomerase 1 | chr5:5371765-5373575 FORWARD LENGTH=291	722120	869519	913287
AT3G08030.1	18	6	Protein of unknown function, DUF642 | chr3:2564191-2565819 FORWARD LENGTH=365	1.60081e+06	1.11884e+06	968742
AT4G38890.1	30	6	FMN-linked oxidoreductases superfamily protein | chr4:18135909-18139100 REVERSE LENGTH=691	50446.7	87338.9	95037.9
AT3G01520.1	14	6	Adenine nucleotide alpha hydrolases-like superfamily protein | chr3:208506-209921 FORWARD LENGTH=175	1.57132e+06	238367	440427
AT1G31180.1	41	6	ATIMD3, IMD3, IPMDH1 | isopropylmalate dehydrogenase 3 | chr1:11142843-11144617 REVERSE LENGTH=404	5.81448e+06	8.58574e+06	5.62653e+06
AT3G57330.1	34	6	ACA11 | autoinhibited Ca2+-ATPase 11 | chr3:21211655-21216375 REVERSE LENGTH=1025	225446	212368	207408
AT5G34850.1	26	6	ATPAP26, PAP26 | purple acid phosphatase 26 | chr5:13108475-13111217 REVERSE LENGTH=475	1.80633e+06	1.87748e+06	1.64179e+06
AT1G76140.2	36	6	Prolyl oligopeptidase family protein | chr1:28571187-28574852 FORWARD LENGTH=792	507153	481635	463857
AT2G46520.1	23	6	cellular apoptosis susceptibility protein, putative / importin-alpha re-exporter, putative | chr2:19096867-19099785 FORWARD LENGTH=972	302774	353573	350581
AT1G71695.1	27	6	Peroxidase superfamily protein | chr1:26964359-26966557 FORWARD LENGTH=358	2.43773e+06	2.41965e+06	2.29574e+06
AT2G05830.1	20	6	NagB/RpiA/CoA transferase-like superfamily protein | chr2:2229759-2231839 FORWARD LENGTH=374	20525.5	63793	65028.9
AT2G25830.1	15	6	YebC-related | chr2:11019091-11021665 REVERSE LENGTH=331	174571	59861.8	26700.9
AT5G20500.1	13	6	Glutaredoxin family protein | chr5:6938652-6939665 FORWARD LENGTH=135	62773.9	31416.7	43936.4
AT5G27000.1	35	6	ATK4, KATD | kinesin 4 | chr5:9498099-9502951 FORWARD LENGTH=987	341816	516315	170395
AT3G16060.1	20	6	ATP binding microtubule motor family protein | chr3:5447503-5451196 FORWARD LENGTH=684	114963	123571	98223.3
AT1G22530.1	45	6	PATL2 | PATELLIN 2 | chr1:7955773-7958326 REVERSE LENGTH=683	1.45538e+06	397134	451095
AT1G24540.1	21	6	CYP86C1 | cytochrome P450, family 86, subfamily C, polypeptide 1 | chr1:8699751-8701319 FORWARD LENGTH=522	91456.9	40526.3	37539.4
AT2G22250.2	35	6	ATAAT, AAT, MEE17 | aspartate aminotransferase | chr2:9458011-9460297 REVERSE LENGTH=475	3.30098e+07	1.80657e+06	2.76589e+06
AT1G80560.1	35	6	ATIMD2, IMD2 | isopropylmalate dehydrogenase 2 | chr1:30287833-30290126 FORWARD LENGTH=405	642611	765542	498822
AT1G08200.1	26	6	AXS2 | UDP-D-apiose/UDP-D-xylose synthase 2 | chr1:2574259-2576609 REVERSE LENGTH=389	1.29867e+06	994270	1.00708e+06
AT5G38150.1	23	6	PMI15 | Plant protein of unknown function (DUF827) | chr5:15223116-15224950 REVERSE LENGTH=579	637227	177057	94696.8
AT1G63180.1	16	6	UGE3 | UDP-D-glucose/UDP-D-galactose 4-epimerase 3 | chr1:23427559-23429384 REVERSE LENGTH=351	190986	198270	166784
AT3G27740.1;AT3G27740.2	24	6	CARA | carbamoyl phosphate synthetase A | chr3:10281470-10283792 REVERSE LENGTH=430	1.1025e+06	1.58361e+06	1.58434e+06
AT3G02660.1	30	6	emb2768 | Tyrosyl-tRNA synthetase, class Ib, bacterial/mitochondrial | chr3:570221-571756 REVERSE LENGTH=511	1.1622e+06	993756	930736
AT4G39970.1	14	6	Haloacid dehalogenase-like hydrolase (HAD) superfamily protein | chr4:18536678-18538429 REVERSE LENGTH=316	894298	775149	725402
AT5G09870.1	30	6	CESA5 | cellulose synthase 5 | chr5:3073356-3077974 FORWARD LENGTH=1069	201751	121223	166693
AT4G26540.1	30	6	Leucine-rich repeat receptor-like protein kinase family protein | chr4:13394673-13398028 REVERSE LENGTH=1091	26591.1	53506.1	114026
AT1G47420.1	33	6	SDH5 | succinate dehydrogenase 5 | chr1:17395774-17397176 REVERSE LENGTH=257	76287.8	97913.1	62341.2
AT1G23300.1	17	6	MATE efflux family protein | chr1:8263827-8266048 REVERSE LENGTH=515	115540	91318.7	116090
AT5G02500.1;AT5G02500.2	56	6	HSC70-1, HSP70-1, AT-HSC70-1, HSC70 | heat shock cognate protein 70-1 | chr5:554055-556334 REVERSE LENGTH=651	1.08755e+06	2.75807e+06	2.21145e+06
AT4G16660.1	36	6	heat shock protein 70 (Hsp 70) family protein | chr4:9377225-9381232 FORWARD LENGTH=867	546042	703243	844777
AT3G13490.1	36	6	OVA5, ATKRS-2 | Lysyl-tRNA synthetase, class II | chr3:4395984-4399302 REVERSE LENGTH=602	1.1455e+06	963827	782005
AT1G31810.1	35	6	AFH14 | Formin Homology 14 | chr1:11399922-11405761 REVERSE LENGTH=1230	319502	338174	235337
AT2G26230.1	14	6	uricase / urate oxidase / nodulin 35, putative | chr2:11164956-11166968 FORWARD LENGTH=309	87065.1	58771.8	60816
AT1G53025.1	22	6	Ubiquitin-conjugating enzyme family protein | chr1:19757072-19759474 REVERSE LENGTH=543	441347	314375	461160
AT3G53560.1	23	6	Tetratricopeptide repeat (TPR)-like superfamily protein | chr3:19859954-19860976 REVERSE LENGTH=340	1.29562e+06	1.08566e+06	895803
AT1G47710.1	23	6	Serine protease inhibitor (SERPIN) family protein | chr1:17558271-17560061 FORWARD LENGTH=391	2.18615e+06	1.89255e+06	1.85243e+06
AT1G73990.1	34	6	SPPA, SPPA1 | signal peptide peptidase | chr1:27824465-27828807 FORWARD LENGTH=677	261277	374356	313327
AT5G51560.1	18	6	Leucine-rich repeat protein kinase family protein | chr5:20945807-20948613 FORWARD LENGTH=680	74637.7	127383	176849
AT2G46820.1	10	6	PTAC8, TMP14, PSAP, PSI-P | photosystem I P subunit | chr2:19243729-19244870 FORWARD LENGTH=174	2.40352e+07	1.462e+07	1.91564e+07
AT1G49820.1	25	6	ATMTK, MTK | S-methyl-5-thioribose kinase | chr1:18443005-18444907 FORWARD LENGTH=420	9920.73	9057.73	18319.3
AT3G15520.1	25	6	Cyclophilin-like peptidyl-prolyl cis-trans isomerase family protein | chr3:5249739-5252432 REVERSE LENGTH=466	457326	573363	599514
AT1G23080.1	27	6	PIN7, ATPIN7 | Auxin efflux carrier family protein | chr1:8180768-8183406 REVERSE LENGTH=619	19122.8	58622.2	110030
AT1G67280.1;AT1G67280.2	24	6	Glyoxalase/Bleomycin resistance protein/Dioxygenase superfamily protein | chr1:25188563-25190547 REVERSE LENGTH=350	216446	203492	246350
AT3G59820.2	33	6	LETM1-like protein | chr3:22098289-22101759 REVERSE LENGTH=760	97192.3	87145.8	92222.6
AT1G03475.1	25	6	LIN2, HEMF1, ATCPO-I | Coproporphyrinogen III oxidase | chr1:869302-871175 REVERSE LENGTH=386	7.40952e+06	5.64651e+06	5.79746e+06
AT1G15290.1	60	6	Tetratricopeptide repeat (TPR)-like superfamily protein | chr1:5257327-5264814 REVERSE LENGTH=1608	903222	661407	873621
AT1G76550.1	44	6	Phosphofructokinase family protein | chr1:28722900-28726929 REVERSE LENGTH=617	346701	318620	332950
AT4G04890.1	29	6	PDF2 | protodermal factor 2 | chr4:2476970-2480090 REVERSE LENGTH=743	1.44155e+06	638027	415476
AT3G08580.1	39	6	AAC1 | ADP/ATP carrier 1 | chr3:2605706-2607030 REVERSE LENGTH=381	2.03083e+07	1.69577e+07	1.89848e+07
AT3G25860.1	35	6	LTA2, PLE2 | 2-oxoacid dehydrogenases acyltransferase family protein | chr3:9460632-9462585 FORWARD LENGTH=480	51026.5	131814	109760
AT2G20360.1	41	6	NAD(P)-binding Rossmann-fold superfamily protein | chr2:8786070-8789098 FORWARD LENGTH=402	486045	728283	448791
AT2G26140.1	55	6	ftsh4 | FTSH protease 4 | chr2:11131939-11135126 REVERSE LENGTH=717	825086	987007	1.54767e+06
AT5G61970.1	20	6	signal recognition particle-related / SRP-related | chr5:24888920-24893079 FORWARD LENGTH=605	28851.6	145884	28416.6
AT1G17050.1	29	6	SPS2 | solanesyl diphosphate synthase 2 | chr1:5829289-5831215 FORWARD LENGTH=417	819816	524023	534256
AT4G20830.1	36	6	FAD-binding Berberine family protein | chr4:11155486-11157577 FORWARD LENGTH=570	918601	904152	1.04604e+06
AT3G43270.1	26	6	Plant invertase/pectin methylesterase inhibitor superfamily | chr3:15222402-15225124 REVERSE LENGTH=527	87643.3	177217	62070.7
AT2G23610.1	21	6	ATMES3, MES3 | methyl esterase 3 | chr2:10044410-10046403 REVERSE LENGTH=263	143361	240513	121156
AT5G53860.5	16	6	emb2737 | embryo defective 2737 | chr5:21865353-21868576 FORWARD LENGTH=442	145925	76798.9	246918
AT5G44070.1	21	6	CAD1, ARA8, ATPCS1, PCS1 | phytochelatin synthase 1 (PCS1) | chr5:17734876-17737672 FORWARD LENGTH=485	452614	422584	428738
AT2G24120.1	30	6	PDE319, SCA3 | DNA/RNA polymerases superfamily protein | chr2:10249358-10254530 REVERSE LENGTH=993	75093.8	354559	149987
AT2G05220.1	11	6	Ribosomal S17 family protein | chr2:1894757-1895179 REVERSE LENGTH=140	32198.4	16806.4	7615.42
AT1G06220.1	72	6	MEE5, CLO, GFA1 | Ribosomal protein S5/Elongation factor G/III/V family protein | chr1:1900524-1904583 FORWARD LENGTH=987	3.16918e+06	2.64806e+06	3.96956e+06
AT2G38410.1	30	6	ENTH/VHS/GAT family protein | chr2:16086912-16090047 REVERSE LENGTH=671	645851	459107	538914
AT3G10130.1	20	6	SOUL heme-binding family protein | chr3:3131122-3133158 REVERSE LENGTH=309	1.91699e+06	1.34743e+06	612080
AT2G25450.1	21	6	2-oxoglutarate (2OG) and Fe(II)-dependent oxygenase superfamily protein | chr2:10830286-10831563 REVERSE LENGTH=359	3.80912e+06	2.78089e+06	2.58804e+06
AT1G52400.1;AT1G52400.2	24	6	BGL1, BGLU18, ATBG1 | beta glucosidase 18 | chr1:19515250-19517930 FORWARD LENGTH=528	2.85518e+06	3.47439e+06	2.59049e+06
AT4G13010.1	18	6	Oxidoreductase, zinc-binding dehydrogenase family protein | chr4:7600682-7602567 FORWARD LENGTH=329	2.66868e+06	3.2511e+06	2.09018e+06
AT1G77510.1	31	6	ATPDIL1-2, PDI6, ATPDI6, PDIL1-2 | PDI-like 1-2 | chr1:29126742-29129433 FORWARD LENGTH=508	1.68129e+06	3.19344e+06	2.31385e+06
AT5G53120.1	14	6	SPDS3, SPMS, ATSPDS3 | spermidine synthase 3 | chr5:21535429-21537653 FORWARD LENGTH=359	9141.29	12885.1	18372.8
AT1G64510.1	11	6	Translation elongation factor EF1B/ribosomal protein S6 family protein | chr1:23954993-23956205 REVERSE LENGTH=207	1.40225e+07	1.19537e+07	1.27443e+07
AT3G04870.1	38	6	ZDS, PDE181, SPC1 | zeta-carotene desaturase | chr3:1342842-1346189 FORWARD LENGTH=558	695596	698958	969213
AT3G06850.1	22	6	BCE2, LTA1, DIN3 | 2-oxoacid dehydrogenases acyltransferase family protein | chr3:2158212-2160465 REVERSE LENGTH=483	188517	338486	232053
AT4G32760.1	24	6	ENTH/VHS/GAT family protein | chr4:15799376-15803832 FORWARD LENGTH=675	4.37911e+06	4.00545e+06	4.55918e+06
AT4G26300.1	50	6	emb1027 | Arginyl-tRNA synthetase, class Ic | chr4:13308400-13313109 REVERSE LENGTH=642	5.4655e+06	4.98979e+06	4.4435e+06
AT4G38220.1	27	6	Peptidase M20/M25/M40 family protein | chr4:17925251-17926919 FORWARD LENGTH=430	552021	367044	374531
AT1G72550.1	34	6	tRNA synthetase beta subunit family protein | chr1:27319947-27323908 REVERSE LENGTH=598	767711	625261	902497
AT3G16370.1	11	6	GDSL-like Lipase/Acylhydrolase superfamily protein | chr3:5556928-5558351 FORWARD LENGTH=353	1.99114e+06	1.92064e+06	2.11406e+06
AT3G01180.1	39	6	AtSS2, SS2 | starch synthase 2 | chr3:62456-65678 REVERSE LENGTH=792	282327	457301	511107
AT5G52910.1	25	6	ATIM | timeless family protein | chr5:21457774-21463159 REVERSE LENGTH=1141	259421	227604	120233
AT2G36810.1	49	6	ARM repeat superfamily protein | chr2:15425739-15439462 REVERSE LENGTH=1716	218462	55785.1	91788.7
AT1G21640.2	39	6	NADK2 | NAD kinase 2 | chr1:7588726-7592669 FORWARD LENGTH=999	127583	227313	135595
AT3G04790.1	25	6	Ribose 5-phosphate isomerase, type A protein | chr3:1313365-1314195 FORWARD LENGTH=276	1.40126e+07	1.10881e+07	9.35363e+06
AT5G53480.1	51	6	ARM repeat superfamily protein | chr5:21714016-21716709 FORWARD LENGTH=870	8.18319e+06	7.17417e+06	5.12447e+06
AT1G35720.1	28	6	ANNAT1, OXY5, ATOXY5 | annexin 1 | chr1:13225304-13226939 FORWARD LENGTH=317	410783	1.37961e+06	1.32391e+06
AT3G52930.1	26	6	Aldolase superfamily protein | chr3:19627383-19628874 REVERSE LENGTH=358	2.36482e+07	1.94188e+07	2.1631e+07
AT1G76900.1	17	5	AtTLP1, TLP1 | tubby like protein 1 | chr1:28882741-28884377 FORWARD LENGTH=455	75797.2	47959.5	87231
AT5G08340.1	14	5	Nucleotidylyl transferase superfamily protein | chr5:2683901-2685604 FORWARD LENGTH=367	515075	549972	308042
AT5G08260.1	14	5	scpl35 | serine carboxypeptidase-like 35 | chr5:2657236-2661272 FORWARD LENGTH=480	80685.7	200769	98965.1
AT4G20940.1	29	5	Leucine-rich receptor-like protein kinase family protein | chr4:11202728-11206038 FORWARD LENGTH=977	8955.06	14075.3	31480.3
AT4G24770.1	19	5	RBP31, ATRBP31, CP31, ATRBP33 | 31-kDa RNA binding protein | chr4:12766223-12767952 REVERSE LENGTH=329	1.05531e+06	927135	1.0777e+06
AT3G18860.1	23	5	transducin family protein / WD-40 repeat family protein | chr3:6501774-6508352 FORWARD LENGTH=760	264090	474881	49074.5
AT5G64040.1;AT5G64040.2	18	5	PSAN | photosystem I reaction center subunit PSI-N, chloroplast, putative / PSI-N, putative (PSAN) | chr5:25628724-25629409 REVERSE LENGTH=171	2.82584e+06	1.00388e+07	7.10068e+06
AT3G57260.1	17	5	BGL2, PR2, BG2, PR-2 | beta-1,3-glucanase 2 | chr3:21188709-21189822 REVERSE LENGTH=339	593137	399244	394017
AT5G26150.1	26	5	protein kinase family protein | chr5:9137461-9140099 REVERSE LENGTH=703	20529.7	49284.2	78689.7
AT3G24540.1	24	5	Protein kinase superfamily protein | chr3:8952903-8955621 FORWARD LENGTH=509	129951	132785	186012
AT3G52300.1;AT3G52300.2	20	5	ATPQ | ATP synthase D chain, mitochondrial | chr3:19396689-19398119 FORWARD LENGTH=168	256512	501244	142665
AT5G20080.1	26	5	FAD/NAD(P)-binding oxidoreductase | chr5:6782708-6786360 FORWARD LENGTH=328	1.18336e+06	804612	737087
AT1G29700.1	19	5	Metallo-hydrolase/oxidoreductase superfamily protein | chr1:10385196-10386906 REVERSE LENGTH=350	467376	504854	304784
AT1G24100.1	22	5	UGT74B1 | UDP-glucosyl transferase 74B1 | chr1:8525547-8527010 REVERSE LENGTH=460	99584.1	66596.5	282251
AT2G27880.1	38	5	AGO5 | Argonaute family protein | chr2:11871488-11876712 FORWARD LENGTH=997	17931.7	16842.7	2949.23
AT5G57020.1	15	5	NMT1, ATNMT1 | myristoyl-CoA:protein N-myristoyltransferase | chr5:23075451-23076755 FORWARD LENGTH=434	2.62706e+06	6.37169e+06	5.23318e+06
AT5G04630.1	33	5	CYP77A9 | cytochrome P450, family 77, subfamily A, polypeptide 9 | chr5:1330578-1332107 FORWARD LENGTH=509	724026	461344	607339
AT2G26930.1	11	5	ATCDPMEK, PDE277, ISPE, CDPMEK | 4-(cytidine 5'-phospho)-2-C-methyl-D-erithritol kinase | chr2:11491829-11494229 REVERSE LENGTH=383	31032.7	19641.1	28152
AT5G14800.1;AT5G14800.2	14	5	P5CR, AT-P5R, AT-P5C1, EMB2772 | pyrroline-5- carboxylate (P5C) reductase | chr5:4786190-4787618 REVERSE LENGTH=276	2.80964e+06	583602	843116
AT5G54850.1	14	5	unknown protein; Has 1807 Blast hits to 1807 proteins in 277 species: Archae - 0; Bacteria - 0; Metazoa - 736; Fungi - 347; Plants - 385; Viruses - 0; Other Eukaryotes - 339 (source: NCBI BLink). | chr5:22280755-22281363 REVERSE LENGTH	28784	13121.2	29240.6
AT4G03430.1	38	5	STA1, EMB2770 | pre-mRNA splicing factor-related | chr4:1517411-1520500 REVERSE LENGTH=1029	54023.6	156328	51484.8
AT4G24400.1	19	5	CIPK8, SnRK3.13, PKS11, ATCIPK8 | CBL-interacting protein kinase 8 | chr4:12617379-12620481 FORWARD LENGTH=445	245736	203378	65646.5
AT3G07810.1	12	5	RNA-binding (RRM/RBD/RNP motifs) family protein | chr3:2492875-2495052 FORWARD LENGTH=494	215066	523316	285991
AT1G67950.1	15	5	RNA-binding (RRM/RBD/RNP motifs) family protein | chr1:25478884-25480420 REVERSE LENGTH=278	13095.8	8661.65	3246.62
AT1G12740.1	23	5	CYP87A2 | cytochrome P450, family 87, subfamily A, polypeptide 2 | chr1:4342462-4344569 FORWARD LENGTH=472	333967	486456	431306
AT3G44330.1	16	5	INVOLVED IN: protein processing; LOCATED IN: mitochondrion, endoplasmic reticulum, plasma membrane, vacuole; EXPRESSED IN: 25 plant structures; EXPRESSED DURING: 13 growth stages; CONTAINS InterPro DOMAIN/s: Nicalin (InterPro:IPR016574	189014	116513	177786
AT5G11720.1	32	5	Glycosyl hydrolases family 31 protein | chr5:3776840-3780025 FORWARD LENGTH=902	56442	34248.8	79934.3
AT1G10290.1	56	5	ADL6, DRP2A | dynamin-like protein 6 | chr1:3370774-3377120 FORWARD LENGTH=914	295291	97389.3	403648
AT1G30230.2	15	5	Glutathione S-transferase, C-terminal-like;Translation elongation factor EF1B/ribosomal protein S6 | chr1:10639286-10640601 FORWARD LENGTH=260	202531	218368	265462
AT5G20940.1	20	5	Glycosyl hydrolase family protein | chr5:7104076-7106653 REVERSE LENGTH=626	76549.4	82303.3	68095.5
AT2G45290.1	53	5	Transketolase | chr2:18672737-18675589 FORWARD LENGTH=741	385489	1.41107e+06	1.36221e+06
AT3G16950.1	35	5	LPD1, ptlpd1 | lipoamide dehydrogenase 1 | chr3:5786761-5790383 REVERSE LENGTH=570	94955.4	84101.6	30498.4
AT3G56630.1	22	5	CYP94D2 | cytochrome P450, family 94, subfamily D, polypeptide 2 | chr3:20978953-20980512 FORWARD LENGTH=499	37842.4	49470	52820.3
AT1G45201.1	23	5	ATTLL1, TLL1 | triacylglycerol lipase-like 1 | chr1:17123889-17128462 FORWARD LENGTH=479	1.66932e+06	1.61785e+06	1.76391e+06
AT1G11870.1;AT1G11870.3	22	5	ATSRS, OVA7, SRS | Seryl-tRNA synthetase | chr1:4003895-4006556 FORWARD LENGTH=512	221722	389835	118639
AT2G28190.1	10	5	CSD2, CZSOD2 | copper/zinc superoxide dismutase 2 | chr2:12014548-12016303 FORWARD LENGTH=216	308924	419452	206159
AT5G02820.1	20	5	RHL2, BIN5 | Spo11/DNA topoisomerase VI, subunit A protein | chr5:642658-644123 FORWARD LENGTH=427	283374	77007	64355.2
AT5G49680.2	77	5	Golgi-body localisation protein domain ;RNA pol II promoter Fmp27 protein domain | chr5:20176385-20188307 FORWARD LENGTH=2587	2.52995e+06	1.52074e+06	3.21415e+06
AT1G26560.1	22	5	BGLU40 | beta glucosidase 40 | chr1:9178513-9181726 FORWARD LENGTH=510	8606.34	32968.2	27785.1
AT2G06850.1	29	5	EXGT-A1, EXT, XTH4 | xyloglucan endotransglucosylase/hydrolase 4 | chr2:2763619-2765490 FORWARD LENGTH=296	359967	248868	211800
AT1G03280.1	22	5	Transcription factor TFIIE, alpha subunit | chr1:803635-806758 FORWARD LENGTH=479	208119	125191	362663
AT3G10520.1	16	5	AHB2, GLB2, ARATH GLB2, NSHB2, ATGLB2, HB2 | haemoglobin 2 | chr3:3276516-3277765 REVERSE LENGTH=158	371685	9710.38	18215.3
AT4G00300.1	21	5	fringe-related protein | chr4:126509-130126 FORWARD LENGTH=785	56892.8	47660.2	57517.4
AT4G33580.1	11	5	ATBCA5, BCA5 | beta carbonic anhydrase 5 | chr4:16139406-16141363 FORWARD LENGTH=301	15538.9	27494.4	10227.3
AT5G10250.1	21	5	DOT3 | Phototropic-responsive NPH3 family protein | chr5:3217028-3219368 REVERSE LENGTH=607	121138	111784	72780.3
AT5G61190.1	29	5	putative endonuclease or glycosyl hydrolase with C2H2-type zinc finger domain | chr5:24615480-24619886 FORWARD LENGTH=995	36565	90564.5	45392.1
AT1G10900.1	40	5	Phosphatidylinositol-4-phosphate 5-kinase family protein | chr1:3632396-3636416 REVERSE LENGTH=754	43021.8	181860	76630.2
AT2G44530.2	19	5	Phosphoribosyltransferase family protein | chr2:18383732-18385974 FORWARD LENGTH=393	34100.6	57425.8	35684.5
AT3G23490.1	18	5	CYN | cyanase | chr3:8423238-8424415 REVERSE LENGTH=168	402349	118694	358100
AT5G57030.1	29	5	LUT2 | Lycopene beta/epsilon cyclase protein | chr5:23077398-23079818 FORWARD LENGTH=524	214808	418045	192675
AT3G43550.1	16	5	GDSL-like Lipase/Acylhydrolase superfamily protein | chr3:15448635-15449870 FORWARD LENGTH=288	3.49312e+06	4.01015e+06	5.8815e+06
AT3G54360.1	16	5	zinc ion binding | chr3:20128570-20131581 REVERSE LENGTH=405	443685	743525	132511
AT2G38700.1	24	5	MVD1, ATMVD1 | mevalonate diphosphate decarboxylase 1 | chr2:16180918-16183785 REVERSE LENGTH=412	631809	1.16507e+06	764256
AT5G45720.1	30	5	AAA-type ATPase family protein | chr5:18543338-18546629 REVERSE LENGTH=966	26535.7	12197.8	16574
AT1G13060.2	28	5	PBE1 | 20S proteasome beta subunit E1 | chr1:4452641-4454663 FORWARD LENGTH=298	16607	407134	141796
AT2G05180.1	15	5	CYP705A6 | cytochrome P450, family 705, subfamily A, polypeptide 6 | chr2:1875390-1876794 FORWARD LENGTH=442	363473	312650	210253
AT1G51040.1	20	5	Protein kinase superfamily protein | chr1:18920658-18923314 FORWARD LENGTH=525	127216	79887.6	149004
AT3G48170.1	30	5	ALDH10A9 | aldehyde dehydrogenase 10A9 | chr3:17786290-17789918 REVERSE LENGTH=503	1.4465e+06	1.65594e+06	1.28322e+06
AT4G33620.1	17	5	Cysteine proteinases superfamily protein | chr4:16147692-16152853 FORWARD LENGTH=783	13621.3	15733.4	16494.3
AT3G26720.1	37	5	Glycosyl hydrolase family 38 protein | chr3:9816707-9823056 FORWARD LENGTH=1019	261378	437736	322219
AT5G58330.1	27	5	lactate/malate dehydrogenase family protein | chr5:23580010-23582287 REVERSE LENGTH=443	4.19394e+06	4.78247e+06	5.19962e+06
AT5G49910.1	49	5	CPHSC70-2EAT SHOCK PROTEIN 70-2, HSC70-7, cpHsc70-2 | chloroplast heat shock protein 70-2 | chr5:20303470-20306295 FORWARD LENGTH=718	2.40435e+06	7.27366e+06	8.47688e+06
AT5G40760.1	30	5	G6PD6 | glucose-6-phosphate dehydrogenase 6 | chr5:16311284-16314556 FORWARD LENGTH=515	255428	208106	152099
AT4G18130.1	47	5	PHYE | phytochrome E | chr4:10042312-10045948 REVERSE LENGTH=1112	130288	201835	81600.5
AT1G09190.1	22	5	Tetratricopeptide repeat (TPR)-like superfamily protein | chr1:2966263-2967717 REVERSE LENGTH=484	19668	16159.2	13971.6
AT3G53580.1	20	5	diaminopimelate epimerase family protein | chr3:19864784-19866907 FORWARD LENGTH=362	1.62561e+06	1.62847e+06	1.60915e+06
AT3G43190.1	21	5	SUS4, ATSUS4 | sucrose synthase 4 | chr3:15179204-15182577 REVERSE LENGTH=808	216052	235341	87855.2
AT4G21650.1	26	5	Subtilase family protein | chr4:11501314-11504656 REVERSE LENGTH=766	448144	413751	417515
AT5G17170.1	21	5	ENH1 | rubredoxin family protein | chr5:5649335-5650975 FORWARD LENGTH=271	52696.7	33172.3	15048.3
AT3G58750.1	25	5	CSY2 | citrate synthase 2 | chr3:21724564-21727458 REVERSE LENGTH=514	20055	31101.8	31606.9
AT1G69910.1	25	5	Protein kinase superfamily protein | chr1:26330166-26332076 FORWARD LENGTH=636	34060.1	114946	146620
AT5G20980.1	52	5	ATMS3, MS3 | methionine synthase 3 | chr5:7124397-7128353 REVERSE LENGTH=812	492000	639296	739883
AT3G21090.1	29	5	ABC-2 type transporter family protein | chr3:7391497-7394933 REVERSE LENGTH=691	60291.7	32324.6	17100.5
AT1G15500.1	22	5	ATNTT2 | TLC ATP/ADP transporter | chr1:5326426-5328688 FORWARD LENGTH=618	165710	105519	154664
AT3G45190.1	28	5	SIT4 phosphatase-associated family protein | chr3:16541994-16548161 REVERSE LENGTH=789	18679.4	11165.2	113697
AT5G63260.2	12	5	Zinc finger C-x8-C-x5-C-x3-H type family protein | chr5:25361900-25364453 FORWARD LENGTH=451	324458	930186	808913
AT1G56690.1	40	5	Pentatricopeptide repeat (PPR) superfamily protein | chr1:21253817-21255931 FORWARD LENGTH=704	161827	180460	285990
AT1G65580.1	32	5	FRA3 | Endonuclease/exonuclease/phosphatase family protein | chr1:24377598-24383940 REVERSE LENGTH=1101	26221.9	41041.5	25077.8
AT5G56740.1	15	5	HAG2, HAC7, HAG02, HAC07 | histone acetyltransferase of the GNAT family 2 | chr5:22953009-22955577 REVERSE LENGTH=467	231806	469451	712276
AT4G08920.1	21	5	CRY1, BLU1, HY4, OOP2, ATCRY1 | cryptochrome 1 | chr4:5724260-5726905 FORWARD LENGTH=681	330266	414834	253678
AT3G04050.1	22	5	Pyruvate kinase family protein | chr3:1049795-1051522 FORWARD LENGTH=510	234716	224054	150254
AT3G02650.1	17	5	Tetratricopeptide repeat (TPR)-like superfamily protein | chr3:568135-569865 FORWARD LENGTH=576	37156.6	77490.4	50515.4
AT4G14210.2	38	5	PDS3, PDS, PDE226 | phytoene desaturase 3 | chr4:8190426-8194769 REVERSE LENGTH=566	1.05264e+06	826756	729303
AT2G36990.1	24	5	SIGF, SIG6, ATSIG6, SOLDAT8 | RNApolymerase sigma-subunit F | chr2:15537502-15540016 REVERSE LENGTH=547	178047	123400	64744.6
AT4G33030.1	37	5	SQD1 | sulfoquinovosyldiacylglycerol 1 | chr4:15936051-15937566 FORWARD LENGTH=477	27686	206581	66380.6
AT5G05200.1	14	5	Protein kinase superfamily protein | chr5:1544206-1547082 REVERSE LENGTH=540	159519	94786.3	128881
AT4G23890.1	24	5	unknown protein; FUNCTIONS IN: molecular_function unknown; INVOLVED IN: biological_process unknown; LOCATED IN: chloroplast thylakoid membrane, chloroplast; EXPRESSED IN: 22 plant structures; EXPRESSED DURING: 13 growth stages; CONTAIN	1.32639e+06	2.3474e+06	1.90051e+06
AT1G05350.1	30	5	NAD(P)-binding Rossmann-fold superfamily protein | chr1:1560891-1564005 REVERSE LENGTH=431	394253	425963	313054
AT1G49920.1	30	5	MuDR family transposase | chr1:18481798-18484233 REVERSE LENGTH=785	169740	183515	231456
AT5G28840.1	25	5	GME | GDP-D-mannose 3',5'-epimerase | chr5:10862472-10864024 REVERSE LENGTH=377	71299.5	325329	281962
AT4G35760.1	13	5	NAD(P)H dehydrogenase (quinone)s | chr4:16942733-16944622 REVERSE LENGTH=376	207982	1.32212e+06	318244
AT5G13370.1	23	5	Auxin-responsive GH3 family protein | chr5:4286996-4289424 FORWARD LENGTH=595	109649	131651	120255
AT3G19820.1	29	5	DWF1, DIM, EVE1, DIM1, CBB1 | cell elongation protein / DWARF1 / DIMINUTO (DIM) | chr3:6879835-6881616 REVERSE LENGTH=561	38794.5	97401.3	58862.5
AT5G03300.1	29	5	ADK2 | adenosine kinase 2 | chr5:796573-798997 FORWARD LENGTH=345	91077.3	82855.6	28910.4
AT4G36810.1	14	5	GGPS1 | geranylgeranyl pyrophosphate synthase 1 | chr4:17343513-17344628 FORWARD LENGTH=371	600546	887188	809099
AT1G76810.1	23	5	eukaryotic translation initiation factor 2 (eIF-2) family protein | chr1:28831366-28836310 REVERSE LENGTH=1294	470350	159206	151363
AT1G66730.1	39	5	AtLIG6, LIG6 | DNA LIGASE 6 | chr1:24884991-24891823 FORWARD LENGTH=1396	217238	265448	270677
AT4G25650.1	27	5	ACD1-LIKE, PTC52, TIC55-IV | ACD1-like | chr4:13081021-13083153 REVERSE LENGTH=536	3.92354e+06	1.4581e+06	788198
AT2G31610.1	28	5	Ribosomal protein S3 family protein | chr2:13450384-13451669 FORWARD LENGTH=250	6.60456e+06	4.78568e+06	4.83481e+06
AT5G16240.1	26	5	Plant stearoyl-acyl-carrier-protein desaturase family protein | chr5:5306981-5309639 FORWARD LENGTH=394	60103.4	58930.6	93996.9
AT3G52500.1	20	5	Eukaryotic aspartyl protease family protein | chr3:19465644-19467053 REVERSE LENGTH=469	57141.5	88453	69488.9
AT3G60820.1	11	5	PBF1 | N-terminal nucleophile aminohydrolases (Ntn hydrolases) superfamily protein | chr3:22472038-22473809 REVERSE LENGTH=223	8543.02	2927.24	2337.09
AT5G43470.1	31	5	RPP8, HRT, RCY1 | Disease resistance protein (CC-NBS-LRR class) family | chr5:17463130-17466658 REVERSE LENGTH=908	80279.5	79356.4	69593
AT1G19940.1	14	5	AtGH9B5, GH9B5 | glycosyl hydrolase 9B5 | chr1:6918323-6920268 REVERSE LENGTH=515	69875.7	37442.2	41548.9
AT2G35390.2	35	5	Phosphoribosyltransferase family protein | chr2:14895528-14897581 REVERSE LENGTH=403	9.60711e+06	9.68629e+06	1.62282e+07
AT1G80770.1	22	5	PDE318 | P-loop containing nucleoside triphosphate hydrolases superfamily protein | chr1:30355266-30357786 FORWARD LENGTH=451	103968	7856.17	25494.9
AT5G60250.1	31	5	zinc finger (C3HC4-type RING finger) family protein | chr5:24252226-24254710 FORWARD LENGTH=655	179288	425864	335009
AT1G15730.1	21	5	Cobalamin biosynthesis CobW-like protein | chr1:5407535-5409937 REVERSE LENGTH=448	232085	465313	406112
AT1G18500.1	42	5	MAML-4, IPMS1 | methylthioalkylmalate synthase-like 4 | chr1:6369347-6372861 FORWARD LENGTH=631	1.00044e+06	2.10049e+06	1.54563e+06
AT5G07030.1	25	5	Eukaryotic aspartyl protease family protein | chr5:2183600-2185717 REVERSE LENGTH=455	2.32381e+06	3.52045e+06	3.3356e+06
AT2G40660.1	16	5	Nucleic acid-binding, OB-fold-like protein | chr2:16966011-16968866 FORWARD LENGTH=389	2.84327e+06	1.77545e+06	2.94357e+06
AT5G10050.1	27	5	NAD(P)-binding Rossmann-fold superfamily protein | chr5:3144254-3145643 FORWARD LENGTH=279	12045.8	110468	68738.5
AT5G22580.1	9	5	Stress responsive A/B Barrel Domain | chr5:7502709-7503137 FORWARD LENGTH=111	88849.5	83656.1	14606.4
AT1G16860.1	23	5	Ubiquitin-specific protease family C19-related protein | chr1:5768280-5770183 FORWARD LENGTH=474	161900	169985	266799
AT4G21150.1	29	5	HAP6 | ribophorin II (RPN2) family protein | chr4:11278646-11283599 FORWARD LENGTH=691	622307	811929	558586
AT5G59290.2	24	5	UXS3, ATUXS3 | UDP-glucuronic acid decarboxylase 3 | chr5:23915814-23917998 REVERSE LENGTH=357	73433.4	59321.6	65015.3
AT5G14860.1	17	5	UDP-Glycosyltransferase superfamily protein | chr5:4805887-4807759 FORWARD LENGTH=492	334048	213686	90376.5
AT1G35580.1	34	5	CINV1 | cytosolic invertase 1 | chr1:13122460-13124808 REVERSE LENGTH=551	349947	114093	61010.5
AT3G04650.1	18	5	FAD/NAD(P)-binding oxidoreductase family protein | chr3:1262017-1264343 FORWARD LENGTH=486	711931	411108	427779
AT5G63560.1	32	5	HXXXD-type acyl-transferase family protein | chr5:25449517-25451234 FORWARD LENGTH=426	443655	292609	297990
AT4G09020.1	34	5	ATISA3, ISA3 | isoamylase 3 | chr4:5784099-5788839 FORWARD LENGTH=764	90843.8	214192	111893
AT2G28900.1	14	5	OEP16, ATOEP16-L, ATOEP16-1, OEP16-1 | outer plastid envelope protein 16-1 | chr2:12414423-12415459 REVERSE LENGTH=148	220148	377803	258475
AT2G44100.1	27	5	ATGDI1, AT-GDI1, GDI1 | guanosine nucleotide diphosphate dissociation inhibitor 1 | chr2:18241804-18244864 FORWARD LENGTH=445	1.69803e+06	1.55895e+06	1.32778e+06
AT5G06060.1	10	5	NAD(P)-binding Rossmann-fold superfamily protein | chr5:1824066-1825833 REVERSE LENGTH=264	135899	274346	208176
AT5G14660.1	20	5	PDF1B, DEF2, ATDEF2 | peptide deformylase 1B | chr5:4727129-4728671 REVERSE LENGTH=273	1.68432e+06	1.80154e+06	1.48392e+06
AT3G03890.1	12	5	FMN binding | chr3:999667-1001996 REVERSE LENGTH=321	55090	61912	44713.2
AT2G24020.2	20	5	Uncharacterised BCR, YbaB family COG0718 | chr2:10217869-10219269 REVERSE LENGTH=180	80663.9	54749.9	33334.8
AT5G21030.1	28	5	PAZ domain-containing protein / piwi domain-containing protein | chr5:7139892-7144272 REVERSE LENGTH=850	54978.6	49769	23305.3
AT2G24940.1	10	5	AtMAPR2, MAPR2 | membrane-associated progesterone binding protein 2 | chr2:10609447-10609749 FORWARD LENGTH=100	4.83754e+06	4.0778e+06	5.22442e+06
AT2G20140.1	31	5	AAA-type ATPase family protein | chr2:8692736-8694837 FORWARD LENGTH=443	2.61801e+06	1.85651e+06	2.17253e+06
AT5G66470.1	30	5	RNA binding;GTP binding | chr5:26541986-26544302 REVERSE LENGTH=427	1.52366e+06	1.35485e+06	1.08356e+06
AT5G07790.1	22	5	unknown protein; BEST Arabidopsis thaliana protein match is: unknown protein (TAIR:AT5G61300.1); Has 1807 Blast hits to 1807 proteins in 277 species: Archae - 0; Bacteria - 0; Metazoa - 736; Fungi - 347; Plants - 385; Viruses - 0; Othe	564876	278393	181262
AT3G14067.1	22	5	Subtilase family protein | chr3:4658421-4660754 REVERSE LENGTH=777	2.14173e+06	1.46538e+06	1.24828e+06
AT3G21750.1	17	5	UGT71B1 | UDP-glucosyl transferase 71B1 | chr3:7664565-7665986 FORWARD LENGTH=473	958731	702888	593173
AT5G52530.1	19	5	dentin sialophosphoprotein-related | chr5:21318215-21320882 FORWARD LENGTH=828	136463	508423	547540
AT3G01910.3	20	5	SOX, AT-SO, AtSO | sulfite oxidase | chr3:314919-317053 REVERSE LENGTH=241	192214	374563	250361
AT5G50250.1	15	5	CP31B | chloroplast RNA-binding protein 31B | chr5:20452677-20453965 REVERSE LENGTH=289	119277	235605	69814.8
AT5G54310.1	16	5	NEV, AGD5 | ARF-GAP domain 5 | chr5:22057262-22061066 REVERSE LENGTH=483	24779	26204.8	30775
AT3G13750.1	35	5	BGAL1 | beta galactosidase 1 | chr3:4511192-4515756 FORWARD LENGTH=847	215614	207237	164871
AT1G23310.1	55	5	GGT1, AOAT1, GGAT1 | glutamate:glyoxylate aminotransferase | chr1:8268720-8271329 REVERSE LENGTH=481	1.38381e+06	2.0011e+06	1.80709e+06
AT1G60780.1	17	5	HAP13 | Clathrin adaptor complexes medium subunit family protein | chr1:22369289-22371885 REVERSE LENGTH=428	292509	328410	326075
AT1G09130.3	37	5	ATP-dependent caseinolytic (Clp) protease/crotonase family protein | chr1:2939731-2942217 REVERSE LENGTH=370	9272.61	10705.5	12349.8
AT2G04400.1	29	5	Aldolase-type TIM barrel family protein | chr2:1531208-1533578 FORWARD LENGTH=402	346482	341241	298033
AT4G29810.1	17	5	ATMKK2, MKK2, MK1 | MAP kinase kinase 2 | chr4:14593299-14595241 REVERSE LENGTH=363	2.18671e+06	1.87877e+06	2.09312e+06
AT4G03520.1	17	5	ATHM2 | Thioredoxin superfamily protein | chr4:1562585-1564055 REVERSE LENGTH=186	9.41152e+06	5.76259e+06	5.36932e+06
AT5G22060.1	16	5	ATJ2, J2 | DNAJ homologue 2 | chr5:7303798-7305668 REVERSE LENGTH=419	33359.8	46661.4	7674.48
AT5G01530.1	21	5	LHCB4.1 | light harvesting complex photosystem II | chr5:209084-210243 FORWARD LENGTH=290	9.62566e+06	7.85527e+06	6.53522e+06
AT4G21400.1	21	5	CRK28 | cysteine-rich RLK (RECEPTOR-like protein kinase) 28 | chr4:11399218-11401709 REVERSE LENGTH=711	180827	174874	187139
AT4G33350.1	12	5	Tic22-like family protein | chr4:16064638-16066715 REVERSE LENGTH=268	107218	80162.5	48323.1
AT4G37925.1	23	5	NDH-M | subunit NDH-M of NAD(P)H:plastoquinone dehydrogenase complex | chr4:17830748-17831485 REVERSE LENGTH=217	489556	485757	316764
AT4G29220.1	31	5	PFK1 | phosphofructokinase 1 | chr4:14403621-14406071 REVERSE LENGTH=473	159109	116994	99985.6
AT4G02030.2	27	5	Vps51/Vps67 family (components of vesicular transport) protein | chr4:892262-897175 FORWARD LENGTH=805	3084.17	7822.85	15801.8
AT1G13020.1	33	5	EIF4B2 | eukaryotic initiation factor 4B2 | chr1:4440927-4443520 REVERSE LENGTH=549	118206	65857.5	32835.1
AT3G56000.1	15	5	ATCSLA14, CSLA14 | cellulose synthase like A14 | chr3:20783462-20785684 REVERSE LENGTH=535	198444	143356	70682.6
AT4G33700.1	21	5	CBS domain-containing protein with a domain of unknown function (DUF21) | chr4:16176547-16179188 REVERSE LENGTH=424	913704	984339	895050
AT2G37040.1	38	5	PAL1, ATPAL1 | PHE ammonia lyase 1 | chr2:15557602-15560237 REVERSE LENGTH=725	1.47742e+06	1.18389e+06	1.00558e+06
AT2G43090.1	19	5	Aconitase/3-isopropylmalate dehydratase protein | chr2:17918957-17919712 FORWARD LENGTH=251	435541	1.10945e+06	1.02722e+06
AT5G06000.1	18	5	EIF3G2, ATEIF3G2 | eukaryotic translation initiation factor 3G2 | chr5:1808169-1809742 FORWARD LENGTH=308	830518	1.08784e+06	1.04465e+06
AT4G33210.1	30	5	SLOMO | F-box family protein | chr4:16015971-16020697 REVERSE LENGTH=990	287727	233806	450716
AT2G39140.1	19	5	SVR1 | pseudouridine synthase family protein | chr2:16330238-16333153 FORWARD LENGTH=410	131413	340575	211450
AT2G24820.1	24	5	TIC55-II | translocon at the inner envelope membrane of chloroplasts 55-II | chr2:10575038-10576829 FORWARD LENGTH=539	1.11286e+06	922533	850377
AT5G18780.1	20	5	F-box/RNI-like superfamily protein | chr5:6264610-6266097 FORWARD LENGTH=441	1.90738e+06	2.66998e+06	2.09311e+06
AT1G32200.1	36	5	ATS1, ACT1 | phospholipid/glycerol acyltransferase family protein | chr1:11602223-11605001 REVERSE LENGTH=459	860851	817832	730086
AT2G31650.1	30	5	ATX1, SDG27 | homologue of trithorax | chr2:13455448-13462181 REVERSE LENGTH=1062	229098	55876.8	32786.5
AT2G20890.1	23	5	PSB29, THF1 | photosystem II reaction center PSB29 protein | chr2:8987783-8989185 FORWARD LENGTH=300	3.26554e+06	4.30074e+06	4.10678e+06
AT4G36360.1	25	5	BGAL3 | beta-galactosidase 3 | chr4:17176840-17181143 REVERSE LENGTH=856	20750.9	21976.3	25253.3
AT3G54210.1	19	5	Ribosomal protein L17 family protein | chr3:20067672-20068385 REVERSE LENGTH=211	35579.7	6858.01	6850.28
AT3G56690.1	31	5	CIP111 | Cam interacting protein 111 | chr3:20993869-20998531 REVERSE LENGTH=1022	221436	279407	192101
AT1G35860.1	24	5	TOC75-I | translocon outer membrane complex 75-I | chr1:13332047-13334050 REVERSE LENGTH=399	153724	120987	106503
AT5G20250.4	33	5	DIN10 | Raffinose synthase family protein | chr5:6833730-6836635 FORWARD LENGTH=844	234545	187973	210416
AT1G19670.1	10	5	ATCLH1, CORI1, ATHCOR1, CLH1 | chlorophyllase 1 | chr1:6803796-6804923 REVERSE LENGTH=324	985391	2.19343e+06	1.31528e+06
AT3G03650.1	22	5	EDA5 | Exostosin family protein | chr3:884298-886166 REVERSE LENGTH=499	4938.38	1682.37	53698
AT3G44320.1	23	5	NIT3, AtNIT3 | nitrilase 3 | chr3:15993419-15995493 FORWARD LENGTH=346	128193	42598.4	35022
AT2G24650.1	23	5	DNA binding;DNA binding;sequence-specific DNA binding transcription factors | chr2:10483490-10487571 REVERSE LENGTH=1045	81492.6	148877	126900
AT3G50120.1	18	5	Plant protein of unknown function (DUF247) | chr3:18585157-18587246 REVERSE LENGTH=531	42120	104481	56818.1
AT3G55440.1	23	5	ATCTIMC, TPI, CYTOTPI | triosephosphate isomerase | chr3:20553794-20556078 FORWARD LENGTH=254	541780	438668	427512
AT2G24520.1	43	5	AHA5, HA5 | H(+)-ATPase 5 | chr2:10415522-10419730 FORWARD LENGTH=931	1.16995e+06	1.06963e+06	1.31735e+06
AT2G47430.1	57	5	CKI1 | Signal transduction histidine kinase | chr2:19459167-19463122 REVERSE LENGTH=1122	4.3259e+06	2.61748e+06	5.08215e+06
AT5G42390.1	67	5	Insulinase (Peptidase family M16) family protein | chr5:16945308-16952647 FORWARD LENGTH=1265	228821	213844	211520
AT4G34740.1	26	5	ATASE2, CIA1, ATPURF2, ASE2 | GLN phosphoribosyl pyrophosphate amidotransferase 2 | chr4:16574894-16576579 REVERSE LENGTH=561	1.65956e+06	1.16098e+06	1.12964e+06
AT1G16030.1	38	5	Hsp70b | heat shock protein 70B | chr1:5502386-5504326 REVERSE LENGTH=646	33117.4	43693.6	23410.7
AT1G45180.1	22	5	RING/U-box superfamily protein | chr1:17099335-17101683 FORWARD LENGTH=645	43156.3	21259.6	114325
AT5G03350.1	14	5	Legume lectin family protein | chr5:815804-816628 REVERSE LENGTH=274	568647	487320	502684
AT2G01350.2	27	5	QPT | quinolinate phoshoribosyltransferase | chr2:165332-166842 REVERSE LENGTH=281	185416	193638	226331
AT3G14310.1	30	5	ATPME3, PME3 | pectin methylesterase 3 | chr3:4772214-4775095 REVERSE LENGTH=592	2.83332e+06	2.44384e+06	2.25913e+06
AT3G15410.1	24	5	Leucine-rich repeat (LRR) family protein | chr3:5203380-5207279 FORWARD LENGTH=584	66263.7	17121.5	33616.9
AT5G17990.1	29	5	TRP1, pat1 | tryptophan biosynthesis 1 | chr5:5957330-5959681 FORWARD LENGTH=444	297428	1.34968e+06	688130
AT1G15390.1	18	5	PDF1A, ATDEF1 | peptide deformylase 1A | chr1:5294653-5295625 FORWARD LENGTH=269	608707	476156	353911
AT3G26320.1	37	5	CYP71B36 | cytochrome P450, family 71, subfamily B, polypeptide 36 | chr3:9644383-9646064 REVERSE LENGTH=500	68497.6	106098	32945.9
AT3G27960.1	20	5	Tetratricopeptide repeat (TPR)-like superfamily protein | chr3:10380513-10382593 REVERSE LENGTH=663	12273.8	151709	156438
AT1G09310.1	21	5	Protein of unknown function, DUF538 | chr1:3009109-3009648 FORWARD LENGTH=179	295362	683928	447065
AT1G50900.1	11	5	GDC1 | Ankyrin repeat family protein | chr1:18866272-18867014 FORWARD LENGTH=175	67197.4	19193.1	13743.9
AT4G09670.1	22	5	Oxidoreductase family protein | chr4:6107382-6109049 REVERSE LENGTH=362	4843.21	87848.8	2636.83
AT3G55250.1	23	5	unknown protein; FUNCTIONS IN: molecular_function unknown; INVOLVED IN: biological_process unknown; LOCATED IN: mitochondrion, chloroplast, nucleus; EXPRESSED IN: 23 plant structures; EXPRESSED DURING: 13 growth stages; Has 46 Blast hi	2.69355e+06	2.17291e+06	1.96557e+06
AT5G19400.1	27	5	SMG7 | Telomerase activating protein Est1 | chr5:6540603-6544262 FORWARD LENGTH=1059	147059	131569	180880
AT5G48840.1	18	5	PANC, PTS, ATPTS | homolog of bacterial PANC | chr5:19803823-19805041 REVERSE LENGTH=310	164144	505445	337229
AT3G20130.1	19	5	CYP705A22 | cytochrome P450, family 705, subfamily A, polypeptide 22 | chr3:7026982-7028613 FORWARD LENGTH=515	429739	1.65491e+06	666302
AT4G24750.1	21	5	Rhodanese/Cell cycle control phosphatase superfamily protein | chr4:12758422-12760749 REVERSE LENGTH=292	460469	412390	323039
AT2G41520.1	33	5	TPR15 | Heat shock protein DnaJ with tetratricopeptide repeat | chr2:17317662-17322705 FORWARD LENGTH=1108	164921	387013	66938.3
AT3G16810.1	21	5	APUM24, PUM24 | pumilio 24 | chr3:5723436-5727539 REVERSE LENGTH=641	451869	92856.3	184272
AT1G08980.1	19	5	ATAMI1, AMI1, ATTOC64-I, TOC64-I | amidase 1 | chr1:2884455-2886430 FORWARD LENGTH=425	328203	195255	300977
AT1G12840.1	24	5	DET3, ATVHA-C | vacuolar ATP synthase subunit C (VATC) / V-ATPase C subunit / vacuolar proton pump C subunit (DET3) | chr1:4375584-4378220 FORWARD LENGTH=375	606883	1.17814e+06	1.2222e+06
AT3G55430.1	17	5	O-Glycosyl hydrolases family 17 protein | chr3:20549806-20552004 REVERSE LENGTH=449	154570	138488	108715
AT5G13490.1	33	5	AAC2 | ADP/ATP carrier 2 | chr5:4336034-4337379 FORWARD LENGTH=385	568144	722760	683753
AT4G28010.1	39	5	Tetratricopeptide repeat (TPR)-like superfamily protein | chr4:13930379-13932493 FORWARD LENGTH=704	73668	209832	84213
AT1G56190.1	39	5	Phosphoglycerate kinase family protein | chr1:21028403-21030454 FORWARD LENGTH=478	5.42106e+06	4.41807e+06	5.27155e+06
AT5G13520.1	12	5	peptidase M1 family protein | chr5:4342117-4344571 REVERSE LENGTH=616	1.4451e+06	1.08198e+06	1.09638e+06
AT1G53240.1	31	5	mMDH1 | Lactate/malate dehydrogenase family protein | chr1:19854966-19856802 REVERSE LENGTH=341	2.30412e+07	3.74134e+07	2.35216e+07
AT4G02530.1	16	5	chloroplast thylakoid lumen protein | chr4:1112335-1114005 REVERSE LENGTH=216	3694.84	9210.13	6617.47
AT3G02170.1	42	5	LNG2 | longifolia2 | chr3:396208-399393 REVERSE LENGTH=905	1.19306e+06	928886	1.01258e+06
AT1G30570.1	29	5	HERK2 | hercules receptor kinase 2 | chr1:10828933-10831482 FORWARD LENGTH=849	178550	266291	213526
AT1G08060.1	33	5	MOM, MOM1 | ATP-dependent helicase family protein | chr1:2501981-2510488 REVERSE LENGTH=2001	59531.6	64975.5	109558
AT5G13940.1	27	5	aminopeptidases | chr5:4490263-4495585 REVERSE LENGTH=809	94537.1	165843	181050
AT5G47040.1	61	5	LON2 | lon protease 2 | chr5:19093356-19098678 REVERSE LENGTH=888	558757	384159	420949
AT4G09950.1	14	5	P-loop containing nucleoside triphosphate hydrolases superfamily protein | chr4:6234762-6236312 FORWARD LENGTH=336	145668	249434	128331
AT3G06650.1	41	5	ACLB-1 | ATP-citrate lyase B-1 | chr3:2079247-2082633 REVERSE LENGTH=608	1.65958e+06	1.20347e+06	763774
AT1G08720.1	29	5	EDR1, ATEDR1 | Protein kinase superfamily protein | chr1:2774089-2779077 FORWARD LENGTH=933	24477.6	24041.8	25124.8
AT5G36230.1	17	5	ARM repeat superfamily protein | chr5:14273519-14276773 FORWARD LENGTH=411	101670	104045	207498
AT1G50320.1	13	5	ATHX, ATX, THX | thioredoxin X | chr1:18638606-18639464 REVERSE LENGTH=182	237771	238432	162415
AT1G02560.1	17	5	CLPP5, NCLPP5, NCLPP1 | nuclear encoded CLP protease 5 | chr1:538000-539805 FORWARD LENGTH=298	107533	237646	321640
AT4G34200.1	29	5	EDA9 | D-3-phosphoglycerate dehydrogenase | chr4:16374041-16376561 REVERSE LENGTH=603	400056	329679	322215
AT2G35490.1	12	5	Plastid-lipid associated protein PAP / fibrillin family protein | chr2:14912309-14913797 REVERSE LENGTH=376	200029	214068	164325
AT5G03880.1	22	5	Thioredoxin family protein | chr5:1038674-1041453 REVERSE LENGTH=339	1.4413e+06	1.21327e+06	944015
AT3G16390.1	31	5	NSP3 | nitrile specifier protein 3 | chr3:5562602-5564356 FORWARD LENGTH=467	1.03178e+06	710391	584531
AT1G29660.1	14	5	GDSL-like Lipase/Acylhydrolase superfamily protein | chr1:10371955-10373624 FORWARD LENGTH=364	1.06697e+06	701604	743911
AT3G47800.1	21	5	Galactose mutarotase-like superfamily protein | chr3:17634971-17636998 FORWARD LENGTH=358	1.10528e+06	980634	791854
AT3G10600.1	17	5	CAT7 | cationic amino acid transporter 7 | chr3:3313969-3317162 FORWARD LENGTH=584	141420	310712	150574
AT4G26555.1	33	5	FKBP-like peptidyl-prolyl cis-trans isomerase family protein | chr4:13404622-13406178 REVERSE LENGTH=207	52927.9	53837.6	37596.6
AT2G47940.2	17	5	DEGP2 | DEGP protease 2 | chr2:19618372-19622164 REVERSE LENGTH=606	182756	157285	84189.5
AT1G62180.2	30	5	APR2 | 5'adenylylphosphosulfate reductase 2 | chr1:22975794-22977465 REVERSE LENGTH=447	86323.3	144686	378624
AT1G56430.1	16	5	ATNAS4, NAS4 | nicotianamine synthase 4 | chr1:21137023-21137997 FORWARD LENGTH=324	84412.3	205545	186736
AT5G38530.1	26	5	TSBtype2 | tryptophan synthase beta type 2 | chr5:15424097-15426294 FORWARD LENGTH=506	498843	412009	418825
AT1G03030.1	21	5	P-loop containing nucleoside triphosphate hydrolases superfamily protein | chr1:701621-703568 FORWARD LENGTH=301	338040	655456	785088
AT1G72150.1	37	5	PATL1 | PATELLIN 1 | chr1:27148558-27150652 FORWARD LENGTH=573	27616.7	12742.3	13275.8
AT1G11110.1	14	5	LisH and RanBPM domains containing protein | chr1:3710364-3712108 FORWARD LENGTH=277	496998	455250	453710
AT3G47890.1	37	5	Ubiquitin carboxyl-terminal hydrolase-related protein | chr3:17667172-17673530 REVERSE LENGTH=1568	77058.8	305825	59824.8
AT1G16880.1	20	5	uridylyltransferase-related | chr1:5773796-5776125 FORWARD LENGTH=290	179497	251609	274780
AT1G16460.1	14	5	ATRDH2, ATMST2, MST2, ST2, STR2, RDH2 | rhodanese homologue 2 | chr1:5619848-5621981 REVERSE LENGTH=318	1.39241e+06	999226	1.17884e+06
AT5G16510.1	30	5	Alpha-1,4-glucan-protein synthase family protein | chr5:5393296-5394342 FORWARD LENGTH=348	1.98482e+06	2.76516e+06	2.40383e+06
AT3G59780.1	33	5	Rhodanese/Cell cycle control phosphatase superfamily protein | chr3:22086906-22090324 FORWARD LENGTH=686	105410	354400	220359
AT3G28200.1	14	5	Peroxidase superfamily protein | chr3:10518082-10519032 FORWARD LENGTH=316	758668	510817	617874
AT1G48420.1	22	5	D-CDES, ATACD1, ACD1 | D-cysteine desulfhydrase | chr1:17896767-17898803 REVERSE LENGTH=401	282539	415562	369917
AT4G16530.1	28	5	Family of unknown function (DUF577) | chr4:9311355-9315554 FORWARD LENGTH=803	219299	210955	312634
AT3G48690.1	25	5	ATCXE12, CXE12 | alpha/beta-Hydrolases superfamily protein | chr3:18037186-18038160 REVERSE LENGTH=324	2.24465e+06	2.09558e+06	2.14503e+06
AT5G10200.1	15	5	ARM-repeat/Tetratricopeptide repeat (TPR)-like protein | chr5:3202378-3204367 FORWARD LENGTH=631	56253.1	78144.9	45210.6
AT4G33680.1	23	5	AGD2 | Pyridoxal phosphate (PLP)-dependent transferases superfamily protein | chr4:16171847-16174630 REVERSE LENGTH=461	103718	95156.8	100252
AT5G38830.1	19	5	Cysteinyl-tRNA synthetase, class Ia family protein | chr5:15545764-15548094 REVERSE LENGTH=511	54550.5	71529.5	295912
AT1G15980.1	19	5	NDF1, NDH48 | NDH-dependent cyclic electron flow 1 | chr1:5489314-5491199 FORWARD LENGTH=461	1.02506e+06	1.65017e+06	1.6271e+06
AT3G62590.1	15	5	alpha/beta-Hydrolases superfamily protein | chr3:23147973-23150169 REVERSE LENGTH=649	90542.9	113565	93504
AT5G19460.1	21	5	atnudt20, NUDT20 | nudix hydrolase homolog 20 | chr5:6563112-6565178 FORWARD LENGTH=374	75417.1	70596.4	47337.4
AT5G01600.1	17	5	ATFER1, FER1 | ferretin 1 | chr5:228149-229594 REVERSE LENGTH=255	2.02777e+06	1.64241e+06	1.61265e+06
AT1G18600.1	13	5	ATRBL12, RBL12 | RHOMBOID-like protein 12 | chr1:6400647-6402587 FORWARD LENGTH=336	27243.1	60415.1	16188.8
AT1G08880.1	10	5	HTA5, H2AXA, G-H2AX, GAMMA-H2AX | Histone superfamily protein | chr1:2847144-2847676 REVERSE LENGTH=142	1.77746e+06	1.74336e+06	1.39879e+06
AT3G11400.1	16	5	EIF3G1, ATEIF3G1 | eukaryotic translation initiation factor 3G1 | chr3:3578536-3580366 FORWARD LENGTH=294	109943	121133	94588.4
AT5G64330.1	32	5	NPH3, RPT3, JK218 | Phototropic-responsive NPH3 family protein | chr5:25727568-25730225 FORWARD LENGTH=746	661995	586972	450254
AT2G32080.1	16	5	PUR ALPHA-1 | purin-rich alpha 1 | chr2:13642716-13644036 REVERSE LENGTH=296	410597	269185	341321
AT3G58110.1	14	5	unknown protein; FUNCTIONS IN: molecular_function unknown; INVOLVED IN: biological_process unknown; LOCATED IN: cellular_component unknown; EXPRESSED IN: cultured cell; BEST Arabidopsis thaliana protein match is: unknown protein (TAIR:	293961	235294	239390
AT3G16480.1	28	5	MPPalpha | mitochondrial processing peptidase alpha subunit | chr3:5599906-5602716 FORWARD LENGTH=499	2076.3	11283.5	2075.23
AT4G39680.1	16	5	SAP domain-containing protein | chr4:18414604-18416938 REVERSE LENGTH=633	301572	200174	228004
AT5G44660.1	49	5	unknown protein; BEST Arabidopsis thaliana protein match is: unknown protein (TAIR:AT4G20190.1); Has 944 Blast hits to 462 proteins in 141 species: Archae - 2; Bacteria - 370; Metazoa - 161; Fungi - 102; Plants - 64; Viruses - 6; Other	927037	913889	1.01531e+06
AT4G27520.1	14	5	ENODL2, AtENODL2 | early nodulin-like protein 2 | chr4:13750668-13751819 REVERSE LENGTH=349	3.49235e+06	2.98001e+06	2.81628e+06
AT3G52640.2	21	5	Zn-dependent exopeptidases superfamily protein | chr3:19515078-19520290 REVERSE LENGTH=705	98354.2	87321.3	200125
AT3G63170.1	25	5	Chalcone-flavanone isomerase family protein | chr3:23334675-23335993 FORWARD LENGTH=279	1.40193e+06	1.30527e+06	1.19717e+06
AT1G31800.1	36	5	CYP97A3, LUT5 | cytochrome P450, family 97, subfamily A, polypeptide 3 | chr1:11396440-11399470 FORWARD LENGTH=595	68458.1	72731.3	61994.2
AT2G26990.1	18	5	FUS12, ATCSN2, COP12, CSN2 | proteasome family protein | chr2:11519684-11522412 REVERSE LENGTH=439	20383.9	27269	25841
AT3G48990.1	17	5	AMP-dependent synthetase and ligase family protein | chr3:18159031-18161294 REVERSE LENGTH=514	5.97112e+06	7.20108e+06	5.63818e+06
AT3G18490.1	17	5	Eukaryotic aspartyl protease family protein | chr3:6349090-6350592 REVERSE LENGTH=500	1.01718e+06	356539	352806
AT5G20140.1	18	5	SOUL heme-binding family protein | chr5:6799047-6800892 REVERSE LENGTH=378	380589	229451	205684
AT2G31010.1	34	5	Protein kinase superfamily protein | chr2:13194939-13199642 FORWARD LENGTH=775	91594.2	440834	110953
AT5G45810.1	15	5	CIPK19, SnRK3.5 | CBL-interacting protein kinase 19 | chr5:18584942-18586393 FORWARD LENGTH=483	156780	137441	179518
AT5G57110.1	29	5	ACA8, AT-ACA8 | autoinhibited Ca2+ -ATPase, isoform 8 | chr5:23109729-23116857 REVERSE LENGTH=1074	38583.3	52451.6	19271.1
AT4G34230.1	17	5	CAD5, ATCAD5, CAD-5 | cinnamyl alcohol dehydrogenase 5 | chr4:16386898-16388666 REVERSE LENGTH=357	1.18622e+06	1.29045e+06	958247
AT3G55940.1	34	5	Phosphoinositide-specific phospholipase C family protein | chr3:20747787-20750184 FORWARD LENGTH=584	705405	515330	836487
AT4G20210.1	20	5	Terpenoid cyclases/Protein prenyltransferases superfamily protein | chr4:10913613-10918282 REVERSE LENGTH=600	84114.1	51463.3	72511.5
AT3G47860.1	13	5	CHL | chloroplastic lipocalin | chr3:17656778-17658269 REVERSE LENGTH=353	1.08414e+06	1.08403e+06	1.30149e+06
AT2G02780.1	21	5	Leucine-rich repeat protein kinase family protein | chr2:781932-784646 REVERSE LENGTH=742	154021	174928	88644
AT1G61140.1	32	5	EDA16 | SNF2 domain-containing protein / helicase domain-containing protein / zinc finger protein-related | chr1:22535038-22540610 REVERSE LENGTH=1280	160034	189585	183297
AT1G06820.1	16	5	CRTISO, CCR2 | carotenoid isomerase | chr1:2093145-2096220 REVERSE LENGTH=595	1.39609e+06	637758	484017
AT1G59453.1	51	5	B-block binding subunit of TFIIIC | chr1:21846902-21853384 REVERSE LENGTH=1729	1.35099e+06	1.56341e+06	1.92753e+06
AT4G15802.1	13	5	HSBP, AtHSBP | heat shock factor binding protein | chr4:8986864-8988339 REVERSE LENGTH=86	4.35242e+06	3.78303e+06	4.00098e+06
AT2G02010.1	37	5	GAD4 | glutamate decarboxylase 4 | chr2:474375-476495 REVERSE LENGTH=493	411506	348264	320215
AT2G21250.1;AT2G21250.2	25	5	NAD(P)-linked oxidoreductase superfamily protein | chr2:9103408-9105116 REVERSE LENGTH=309	1.87155e+06	2.67813e+06	2.90313e+06
AT5G03430.1	15	5	phosphoadenosine phosphosulfate (PAPS) reductase family protein | chr5:849237-852867 REVERSE LENGTH=497	390299	330882	341465
AT1G22940.1	17	5	TH1, TH-1, THIE | thiamin biosynthesis protein, putative | chr1:8122384-8124908 FORWARD LENGTH=522	187071	211335	214676
AT3G45770.1	18	5	Polyketide synthase, enoylreductase family protein | chr3:16805753-16807774 REVERSE LENGTH=375	149798	379888	244725
AT1G24300.2	31	5	GYF domain-containing protein | chr1:8614515-8620420 REVERSE LENGTH=1490	1.44611e+06	1.18738e+06	1.2587e+06
AT4G00810.1	6	5	60S acidic ribosomal protein family | chr4:346179-346957 REVERSE LENGTH=113	2.34048e+06	3.36345e+06	2.23197e+06
AT3G54640.1	24	5	TSA1, TRP3 | tryptophan synthase alpha chain | chr3:20223331-20225303 REVERSE LENGTH=312	1.22357e+06	982582	756890
AT2G44050.1	15	5	COS1 | 6,7-dimethyl-8-ribityllumazine synthase / DMRL synthase / lumazine synthase / riboflavin synthase | chr2:18224304-18225917 FORWARD LENGTH=227	865886	1.47041e+06	781424
AT1G06550.1	29	5	ATP-dependent caseinolytic (Clp) protease/crotonase family protein | chr1:2003834-2006564 REVERSE LENGTH=387	452154	287787	431483
AT3G49910.1	10	5	Translation protein SH3-like family protein | chr3:18504311-18504751 FORWARD LENGTH=146	4.82164e+06	1.21215e+06	1.56459e+06
AT5G48780.1	21	5	disease resistance protein (TIR-NBS class) | chr5:19777511-19779604 FORWARD LENGTH=669	422843	559547	395629
AT1G14150.1;AT1G14150.2	20	5	PQL1, PQL2 | PsbQ-like 2 | chr1:4839885-4840632 FORWARD LENGTH=190	249467	557402	529968
AT5G57350.1	58	5	AHA3, ATAHA3, HA3 | H(+)-ATPase 3 | chr5:23231208-23236381 REVERSE LENGTH=949	694077	629481	679622
AT4G39050.1	34	5	Kinesin motor family protein | chr4:18193462-18200148 FORWARD LENGTH=1055	142653	124667	134487
AT3G01280.1	17	5	VDAC1, ATVDAC1 | voltage dependent anion channel 1 | chr3:85754-87612 FORWARD LENGTH=276	799341	355876	470392
AT4G25160.1	36	5	U-box domain-containing protein kinase family protein | chr4:12903360-12906669 REVERSE LENGTH=835	66942.7	72062.4	26530.9
AT3G20790.1	26	5	NAD(P)-binding Rossmann-fold superfamily protein | chr3:7268802-7271099 FORWARD LENGTH=355	198158	186053	134633
AT4G33430.2	20	5	BAK1 | BRI1-associated receptor kinase | chr4:16086654-16090288 REVERSE LENGTH=662	70374	115908	36260.1
AT3G21380.1	18	5	Mannose-binding lectin superfamily protein | chr3:7528478-7530457 FORWARD LENGTH=460	84082.1	70094	45648.3
AT2G44490.1	22	5	PEN2, BGLU26 | Glycosyl hydrolase superfamily protein | chr2:18364872-18367515 FORWARD LENGTH=560	348960	292590	238614
AT5G61380.1	24	5	TOC1, APRR1, PRR1, AtTOC1 | CCT motif -containing response regulator protein | chr5:24675540-24678176 FORWARD LENGTH=618	356494	391178	368494
AT4G15110.1	37	5	CYP97B3 | cytochrome P450, family 97, subfamily B, polypeptide 3 | chr4:8629922-8632993 REVERSE LENGTH=580	291171	247112	268996
AT4G38800.1	10	5	ATMTN1, ATMTAN1, MTN1, MTAN1 | methylthioadenosine nucleosidase 1 | chr4:18113355-18114996 REVERSE LENGTH=267	16066.1	21823.6	11483
AT3G25920.1	25	5	RPL15 | ribosomal protein L15 | chr3:9491268-9492558 REVERSE LENGTH=277	66724.7	46337.4	50871.5
AT2G34460.1	19	5	NAD(P)-binding Rossmann-fold superfamily protein | chr2:14529635-14530732 FORWARD LENGTH=280	525542	488099	543985
AT5G24400.1	18	5	EMB2024, PGL3 | NagB/RpiA/CoA transferase-like superfamily protein | chr5:8330532-8331784 REVERSE LENGTH=325	507506	418052	283278
AT1G32990.1	16	5	PRPL11 | plastid ribosomal protein l11 | chr1:11955827-11957139 FORWARD LENGTH=222	1.05568e+07	9.55425e+06	1.0701e+07
AT3G09820.1	33	5	ADK1, ATADK1 | adenosine kinase 1 | chr3:3012122-3014624 FORWARD LENGTH=344	13850.9	17172.6	6930.43
AT1G51390.1	16	4	NFU5, ATNFU1 | NFU domain protein 5 | chr1:19050427-19051753 FORWARD LENGTH=275	69355.2	67356.7	6423.06
AT4G03110.2	16	4	AtRBP-DR1, RBP-DR1 | RNA-binding protein-defense related 1 | chr4:1376710-1379275 REVERSE LENGTH=439	4474.41	74126	67837.5
AT4G12460.1	19	4	ORP2B | OSBP(oxysterol binding protein)-related protein 2B | chr4:7391400-7396056 FORWARD LENGTH=693	1.03948e+06	993087	1.04237e+06
AT5G52660.2	11	4	Homeodomain-like superfamily protein | chr5:21359423-21362037 REVERSE LENGTH=331	177444	805347	411978
AT3G16520.2	31	4	UGT88A1 | UDP-glucosyl transferase 88A1 | chr3:5618847-5620833 REVERSE LENGTH=446	107574	283657	80498
AT5G41950.1	16	4	Tetratricopeptide repeat (TPR)-like superfamily protein | chr5:16785825-16789360 FORWARD LENGTH=565	121707	507097	20836.2
AT3G15000.1	17	4	cobalt ion binding | chr3:5050321-5052121 FORWARD LENGTH=395	25115.4	43201.1	13986.6
AT1G15710.1	17	4	prephenate dehydrogenase family protein | chr1:5404505-5405581 FORWARD LENGTH=358	643130	496114	417490
AT2G30490.1	23	4	ATC4H, C4H, CYP73A5, REF3 | cinnamate-4-hydroxylase | chr2:12993861-12995683 REVERSE LENGTH=505	496757	152788	200575
AT3G44860.1	14	4	FAMT | farnesoic acid carboxyl-O-methyltransferase | chr3:16379689-16380939 FORWARD LENGTH=348	340523	148030	114697
AT5G28850.2	18	4	Calcium-binding EF-hand family protein | chr5:10877360-10881278 REVERSE LENGTH=536	40333.6	43826.1	30159.6
AT1G49340.1	57	4	ATPI4K ALPHA | Phosphatidylinositol 3- and 4-kinase family protein | chr1:18252355-18263967 FORWARD LENGTH=2028	4.78286e+06	1.34937e+07	4.14824e+06
AT5G35950.1	12	4	Mannose-binding lectin superfamily protein | chr5:14104943-14106764 FORWARD LENGTH=444	50276.5	107802	32580
AT3G09630.2	24	4	Ribosomal protein L4/L1 family | chr3:2953813-2955444 FORWARD LENGTH=405	463690	381429	240430
AT5G66510.1	21	4	GAMMA CA3 | gamma carbonic anhydrase 3 | chr5:26550016-26551496 REVERSE LENGTH=258	11995.2	18220.9	17830.7
AT1G80360.1	31	4	Pyridoxal phosphate (PLP)-dependent transferases superfamily protein | chr1:30208736-30210643 REVERSE LENGTH=394	297712	335205	108579
AT4G33760.1	43	4	tRNA synthetase class II (D, K and N) family protein | chr4:16189285-16193260 REVERSE LENGTH=664	110993	162250	134371
AT1G47128.1	24	4	RD21, RD21A | Granulin repeat cysteine protease family protein | chr1:17283139-17285609 REVERSE LENGTH=462	664274	596075	502886
AT1G04690.1	14	4	KAB1, KV-BETA1 | potassium channel beta subunit 1 | chr1:1313662-1315420 FORWARD LENGTH=328	5.38488e+06	3.73846e+06	4.87621e+06
AT2G35450.1	25	4	catalytics;hydrolases | chr2:14903201-14905361 REVERSE LENGTH=346	3.05081e+06	1.09189e+07	7.44815e+06
AT2G47840.1	9	4	Uncharacterised conserved protein ycf60 | chr2:19594331-19594957 REVERSE LENGTH=208	26851.2	133851	187915
AT3G04400.2	19	4	emb2171 | Ribosomal protein L14p/L23e family protein | chr3:1167611-1168308 FORWARD LENGTH=125	41414	62344	42203.7
AT1G72640.1	17	4	NAD(P)-binding Rossmann-fold superfamily protein | chr1:27346409-27348147 REVERSE LENGTH=312	7664.32	3777.87	5179.27
AT5G10630.1	19	4	Translation elongation factor EF1A/initiation factor IF2gamma family protein | chr5:3360561-3364414 FORWARD LENGTH=667	1.01067e+06	1.122e+06	796286
AT3G02050.1	20	4	KUP3, ATKUP3, ATKT4 | K+ uptake transporter 3 | chr3:350815-354135 FORWARD LENGTH=789	214680	334209	181349
AT4G13780.1	43	4	methionine--tRNA ligase, putative / methionyl-tRNA synthetase, putative / MetRS, putative | chr4:7993366-7998433 REVERSE LENGTH=797	387593	1.25026e+06	251304
AT1G72040.1	21	4	P-loop containing nucleoside triphosphate hydrolases superfamily protein | chr1:27112159-27114248 REVERSE LENGTH=580	7532.27	16175.1	12872.1
AT2G39800.1	23	4	P5CS1, ATP5CS | delta1-pyrroline-5-carboxylate synthase 1 | chr2:16598516-16602939 REVERSE LENGTH=717	73454	162278	36151.3
AT5G46750.1	23	4	AGD9 | ARF-GAP domain 9 | chr5:18969950-18971817 REVERSE LENGTH=402	216727	217974	228764
AT5G54900.1	14	4	ATRBP45A, RBP45A | RNA-binding protein 45A | chr5:22295412-22298126 FORWARD LENGTH=387	10654.6	32239.7	75347.8
AT1G11660.1	31	4	heat shock protein 70 (Hsp 70) family protein | chr1:3921056-3924347 FORWARD LENGTH=763	79595.3	87172.6	58275.2
AT5G48220.1;AT5G48220.2	24	4	Aldolase-type TIM barrel family protein | chr5:19549930-19552046 FORWARD LENGTH=379	121879	345216	133348
AT4G35650.1	21	4	IDH-III | isocitrate dehydrogenase III | chr4:16908584-16909973 FORWARD LENGTH=368	49785.2	77441.2	118336
AT3G11070.1	15	4	Outer membrane OMP85 family protein | chr3:3467801-3469815 FORWARD LENGTH=520	9930.67	25399.5	12499.6
AT2G19520.1	21	4	FVE, ACG1, MSI4, NFC4, NFC04, ATMSI4 | Transducin family protein / WD-40 repeat family protein | chr2:8456006-8459235 FORWARD LENGTH=507	76388.2	68959.5	23628.6
AT1G55980.1	34	4	FAD/NAD(P)-binding oxidoreductase family protein | chr1:20938899-20941813 REVERSE LENGTH=466	284232	323977	224343
AT3G27820.1	29	4	ATMDAR4, MDAR4 | monodehydroascorbate reductase 4 | chr3:10315249-10317881 FORWARD LENGTH=488	84251.9	80455.6	117416
AT3G55840.1	17	4	Hs1pro-1 protein | chr3:20717530-20718816 REVERSE LENGTH=428	3603.65	9125.95	5321.35
AT3G55980.1	16	4	SZF1, ATSZF1 | salt-inducible zinc finger 1 | chr3:20776857-20778599 FORWARD LENGTH=580	44266.4	53376.8	33159.6
AT4G03030.1	23	4	Galactose oxidase/kelch repeat superfamily protein | chr4:1335942-1337270 REVERSE LENGTH=442	31690.1	38190.5	15076.8
AT1G57720.1	36	4	Translation elongation factor EF1B, gamma chain | chr1:21377873-21380114 FORWARD LENGTH=413	177171	182912	137017
AT2G18960.1	60	4	AHA1, PMA, OST2, HA1 | H(+)-ATPase 1 | chr2:8221858-8227268 FORWARD LENGTH=949	72675.6	265022	165605
AT1G26230.1	24	4	TCP-1/cpn60 chaperonin family protein | chr1:9072388-9075272 REVERSE LENGTH=611	44889.9	106030	50836.6
AT1G11090.1	14	4	alpha/beta-Hydrolases superfamily protein | chr1:3702655-3703629 FORWARD LENGTH=324	123689	257714	70126.2
AT2G30870.1	19	4	ATGSTF10, ERD13, ATGSTF4, GSTF10 | glutathione S-transferase PHI 10 | chr2:13141490-13142392 FORWARD LENGTH=215	5.03015e+06	3.77225e+06	4.37879e+06
AT3G44970.1	23	4	Cytochrome P450 superfamily protein | chr3:16432443-16434848 FORWARD LENGTH=479	11053.4	17308.5	10259
AT3G53870.1	28	4	Ribosomal protein S3 family protein | chr3:19951547-19952782 FORWARD LENGTH=249	781331	44442.7	71708.8
AT2G40100.1	17	4	LHCB4.3 | light harvesting complex photosystem II | chr2:16745884-16747190 FORWARD LENGTH=276	96614.7	15421.5	2176.95
AT1G31780.1	25	4	CONTAINS InterPro DOMAIN/s: Conserved oligomeric complex COG6 (InterPro:IPR010490); Has 384 Blast hits to 379 proteins in 190 species: Archae - 0; Bacteria - 4; Metazoa - 151; Fungi - 156; Plants - 42; Viruses - 0; Other Eukaryotes - 3	2.40604e+06	5.46992e+06	1.73189e+06
AT4G02570.1	33	4	ATCUL1, CUL1, AXR6 | cullin 1 | chr4:1129315-1133435 FORWARD LENGTH=738	75979	35496.6	28789.1
AT3G01480.1	40	4	CYP38, ATCYP38 | cyclophilin 38 | chr3:188569-190674 FORWARD LENGTH=437	1.64617e+06	740084	730768
AT5G37500.1	21	4	GORK | gated outwardly-rectifying K+ channel | chr5:14889758-14894883 REVERSE LENGTH=820	2.5169e+06	2.52615e+06	3.34534e+06
AT5G56950.1	20	4	NFA03, NFA3, NAP1;3 | nucleosome assembly protein 1;3 | chr5:23032618-23035299 FORWARD LENGTH=374	817020	926367	761808
AT1G54220.1	31	4	Dihydrolipoamide acetyltransferase, long form protein | chr1:20246460-20250208 REVERSE LENGTH=539	129270	197846	140931
AT5G13120.1	16	4	ATCYP20-2, CYP20-2 | cyclophilin 20-2 | chr5:4162714-4164720 REVERSE LENGTH=259	55496.3	175979	135683
AT1G78530.1	13	4	Protein kinase superfamily protein | chr1:29539274-29540681 REVERSE LENGTH=355	23939	66632.2	30307.3
AT4G12450.1	14	4	unknown protein; BEST Arabidopsis thaliana protein match is: unknown protein (TAIR:AT4G22560.1); Has 380 Blast hits to 380 proteins in 23 species: Archae - 0; Bacteria - 0; Metazoa - 1; Fungi - 4; Plants - 374; Viruses - 0; Other Eukar	115418	340298	247714
AT1G73180.1	16	4	Eukaryotic translation initiation factor eIF2A family protein | chr1:27518335-27521432 FORWARD LENGTH=513	497509	436793	633215
AT3G44190.1	13	4	FAD/NAD(P)-binding oxidoreductase family protein | chr3:15902004-15903402 REVERSE LENGTH=367	1.2743e+06	1.81469e+06	867277
AT1G79850.1	13	4	RPS17, CS17, PRPS17 | ribosomal protein S17 | chr1:30041473-30041922 REVERSE LENGTH=149	5.13829e+06	4.40984e+06	5.20585e+06
AT2G24530.1	16	4	unknown protein; BEST Arabidopsis thaliana protein match is: unknown protein (TAIR:AT4G31440.1); Has 30201 Blast hits to 17322 proteins in 780 species: Archae - 12; Bacteria - 1396; Metazoa - 17338; Fungi - 3422; Plants - 5037; Viruses	45765.7	45989	85413.7
AT2G35780.1	20	4	scpl26 | serine carboxypeptidase-like 26 | chr2:15037733-15040104 REVERSE LENGTH=452	1.43991e+06	456255	1.15014e+06
AT1G60070.2	24	4	Adaptor protein complex AP-1, gamma subunit | chr1:22142944-22149296 REVERSE LENGTH=898	71737.5	120859	42608.6
AT4G16250.1	26	4	PHYD | phytochrome D | chr4:9195602-9199486 REVERSE LENGTH=1164	649776	1.21029e+06	1.11888e+06
AT5G65700.1	40	4	BAM1 | Leucine-rich receptor-like protein kinase family protein | chr5:26281826-26284945 FORWARD LENGTH=1003	464344	379884	277441
AT1G06430.1	60	4	FTSH8 | FTSH protease 8 | chr1:1960214-1962525 REVERSE LENGTH=685	40618	76055.7	19559.9
AT1G21210.1	19	4	WAK4 | wall associated kinase 4 | chr1:7424653-7427041 FORWARD LENGTH=738	124248	62375.1	37043.9
AT1G47260.1	21	4	APFI, GAMMA CA2 | gamma carbonic anhydrase 2 | chr1:17321384-17323347 REVERSE LENGTH=278	270866	347836	334072
AT3G44890.1	17	4	RPL9 | ribosomal protein L9 | chr3:16386505-16387963 FORWARD LENGTH=197	1.79722e+06	3.86444e+06	4.03211e+06
AT3G52080.1	22	4	chx28 | cation/hydrogen exchanger 28 | chr3:19315090-19317735 FORWARD LENGTH=801	857049	294236	140427
AT1G44100.1	8	4	AAP5 | amino acid permease 5 | chr1:16764651-16767223 REVERSE LENGTH=480	18110.1	22950.9	3189.8
AT1G55930.1	22	4	CBS domain-containing protein / transporter associated domain-containing protein | chr1:20918895-20922133 FORWARD LENGTH=653	80945.3	403629	129626
AT2G36830.1	6	4	GAMMA-TIP, TIP1;1, GAMMA-TIP1 | gamma tonoplast intrinsic protein | chr2:15445490-15446336 FORWARD LENGTH=251	381229	667762	206792
AT5G15730.1	17	4	CRLK2, AtCRLK2 | Protein kinase superfamily protein | chr5:5131284-5133046 FORWARD LENGTH=434	94336.8	428197	182070
AT5G06350.1	36	4	ARM repeat superfamily protein | chr5:1938781-1944197 FORWARD LENGTH=877	58222.6	223352	85039
AT4G20440.1	14	4	smB | small nuclear ribonucleoprotein associated protein B | chr4:11022843-11023616 REVERSE LENGTH=257	114668	189126	129826
AT5G47090.1	20	4	unknown protein; CONTAINS InterPro DOMAIN/s: Protein of unknown function DUF2052, coiled-coil (InterPro:IPR018613); Has 30201 Blast hits to 17322 proteins in 780 species: Archae - 12; Bacteria - 1396; Metazoa - 17338; Fungi - 3422; Pla	534884	62988.9	58280.8
AT4G36600.1	19	4	Late embryogenesis abundant (LEA) protein | chr4:17263666-17264968 FORWARD LENGTH=353	105351	453237	308908
AT5G47750.1	22	4	D6PKL2, PK5 | D6 protein kinase like 2 | chr5:19339947-19341864 REVERSE LENGTH=586	101090	21699.3	20749.9
AT3G13770.1	27	4	Pentatricopeptide repeat (PPR) superfamily protein | chr3:4519647-4521533 FORWARD LENGTH=628	23576.4	132704	108814
AT1G59960.1	22	4	NAD(P)-linked oxidoreductase superfamily protein | chr1:22071410-22073067 REVERSE LENGTH=326	107586	459394	174606
AT1G20010.1	45	4	TUB5 | tubulin beta-5 chain | chr1:6938033-6940481 REVERSE LENGTH=449	1.01283e+06	2.33616e+06	1.91619e+06
AT1G27630.1	14	4	CYCT1;3 | cyclin T 1;3 | chr1:9611647-9613967 FORWARD LENGTH=317	102117	148080	102280
AT3G12800.1	16	4	SDRB, DECR | short-chain dehydrogenase-reductase B | chr3:4063463-4064757 REVERSE LENGTH=298	390363	218005	240057
AT5G18170.1	29	4	GDH1 | glutamate dehydrogenase 1 | chr5:6006172-6008248 FORWARD LENGTH=411	418313	292779	253163
AT1G74780.1	22	4	Nodulin-like / Major Facilitator Superfamily protein | chr1:28095916-28097912 FORWARD LENGTH=533	630171	2.22623e+06	479303
AT4G08850.1	33	4	Leucine-rich repeat receptor-like protein kinase family protein | chr4:5636693-5640496 REVERSE LENGTH=1045	24870.8	94576.9	27520.3
AT2G38550.1	21	4	Transmembrane proteins 14C | chr2:16132178-16134229 FORWARD LENGTH=335	16868.6	278751	88747.5
AT1G17100.1	15	4	SOUL heme-binding family protein | chr1:5844766-5845539 FORWARD LENGTH=232	90602.4	62748.4	30994.8
AT5G53390.1	26	4	O-acyltransferase (WSD1-like) family protein | chr5:21656951-21659207 REVERSE LENGTH=486	189515	566945	799622
AT1G04630.1	19	4	MEE4 | GRIM-19 protein | chr1:1289921-1290986 REVERSE LENGTH=143	68515.3	69875.4	96313.5
AT2G22475.1	7	4	GEM | GRAM domain family protein | chr2:9541523-9544778 FORWARD LENGTH=299	307245	20781.1	1624.33
AT4G38710.1	22	4	glycine-rich protein | chr4:18078141-18080002 REVERSE LENGTH=452	58375.9	115858	3478.95
AT5G01410.1	38	4	PDX1, ATPDX1.3, RSR4, PDX1.3, ATPDX1 | Aldolase-type TIM barrel family protein | chr5:172576-173505 REVERSE LENGTH=309	192649	190965	304188
AT5G44020.1	21	4	HAD superfamily, subfamily IIIB acid phosphatase | chr5:17712433-17714046 FORWARD LENGTH=272	528532	938255	627172
AT1G70770.1	32	4	Protein of unknown function DUF2359, transmembrane | chr1:26688622-26691185 REVERSE LENGTH=610	1.17721e+06	1.10386e+06	1.16484e+06
AT2G44950.1	35	4	RDO4, HUB1 | histone mono-ubiquitination 1 | chr2:18542602-18548247 REVERSE LENGTH=878	30045.4	25081.3	15556.3
AT5G12860.1	15	4	DiT1 | dicarboxylate transporter 1 | chr5:4059927-4061919 REVERSE LENGTH=557	50847.6	59980.3	19201.2
AT5G13710.1	10	4	SMT1, CPH | sterol methyltransferase 1 | chr5:4424048-4426866 REVERSE LENGTH=336	10307.7	26304.1	22921.4
AT1G09730.1	24	4	Cysteine proteinases superfamily protein | chr1:3148017-3154236 REVERSE LENGTH=963	52611.9	296084	142116
AT3G09740.1	19	4	SYP71, ATSYP71 | syntaxin of plants 71 | chr3:2989615-2991354 FORWARD LENGTH=266	38740.3	53157.3	23537.3
AT1G21380.1	10	4	Target of Myb protein 1 | chr1:7485806-7488032 REVERSE LENGTH=506	153455	27734.1	6945.8
AT1G20110.1	10	4	RING/FYVE/PHD zinc finger superfamily protein | chr1:6971554-6974578 FORWARD LENGTH=601	6657.7	6821.32	3685.11
AT5G09500.1	16	4	Ribosomal protein S19 family protein | chr5:2954044-2954850 REVERSE LENGTH=150	392733	558733	162125
AT5G67150.1	21	4	HXXXD-type acyl-transferase family protein | chr5:26795880-26797226 REVERSE LENGTH=448	18830.4	19249.7	29873.2
AT3G53130.1	28	4	LUT1, CYP97C1 | Cytochrome P450 superfamily protein | chr3:19692812-19695278 FORWARD LENGTH=539	264174	206893	55374.8
AT3G22460.1	22	4	OASA2 | O-acetylserine (thiol) lyase (OAS-TL) isoform A2 | chr3:7963855-7965751 FORWARD LENGTH=305	662453	959095	652205
AT5G46870.1	18	4	RNA-binding (RRM/RBD/RNP motifs) family protein | chr5:19015486-19016990 FORWARD LENGTH=295	5555.22	18061.9	9910.96
AT4G02420.1	17	4	Concanavalin A-like lectin protein kinase family protein | chr4:1064363-1066372 REVERSE LENGTH=669	1.63017e+06	117086	420434
AT1G74060.1	10	4	Ribosomal protein L6 family protein | chr1:27850033-27851299 REVERSE LENGTH=233	14240.6	49736.4	45015.4
AT3G56650.1	14	4	Mog1/PsbP/DUF1795-like photosystem II reaction center PsbP family protein | chr3:20984807-20985913 FORWARD LENGTH=262	569112	504098	409388
AT3G53260.1	33	4	PAL2, ATPAL2 | phenylalanine ammonia-lyase 2 | chr3:19744256-19746619 REVERSE LENGTH=717	15194.6	98226.6	89941.3
AT5G47860.1	28	4	Protein of unknown function (DUF1350) | chr5:19381656-19384310 FORWARD LENGTH=431	239292	387097	308970
AT1G67650.1	20	4	SRP72 RNA-binding domain | chr1:25359832-25362395 REVERSE LENGTH=651	78353.2	103650	67754.9
AT3G23810.1	43	4	SAHH2, ATSAHH2 | S-adenosyl-l-homocysteine (SAH) hydrolase 2 | chr3:8588013-8589671 REVERSE LENGTH=485	68246.9	37085.6	83455.7
AT1G74100.1	20	4	SOT16, ATSOT16, CORI-7, ATST5A | sulfotransferase 16 | chr1:27864489-27865505 REVERSE LENGTH=338	224403	213462	314558
AT5G61850.1	14	4	LFY, LFY3 | floral meristem identity control protein LEAFY (LFY) | chr5:24844295-24846933 FORWARD LENGTH=420	32177	167469	50815.8
AT5G20290.1	18	4	Ribosomal protein S8e family protein | chr5:6851695-6853012 REVERSE LENGTH=222	4.79301e+06	7.45298e+06	6.89129e+06
AT5G57850.1	29	4	D-aminoacid aminotransferase-like PLP-dependent enzymes superfamily protein | chr5:23435548-23437287 REVERSE LENGTH=373	11237.1	7142.78	4520.27
AT1G14410.1	13	4	ATWHY1, PTAC1, WHY1 | ssDNA-binding transcriptional regulator | chr1:4929352-4930810 REVERSE LENGTH=263	824902	734333	551655
AT1G02580.1	16	4	MEA, EMB173, FIS1, SDG5 | SET domain-containing protein | chr1:544796-548994 FORWARD LENGTH=689	44976	85182.8	78413.5
AT3G51160.1	21	4	MUR1, MUR_1, GMD2 | NAD(P)-binding Rossmann-fold superfamily protein | chr3:19007232-19008353 REVERSE LENGTH=373	805933	1.24688e+06	1.3588e+06
AT3G48160.2	11	4	DEL1, E2L3, E2FE | DP-E2F-like 1 | chr3:17783641-17785846 FORWARD LENGTH=403	108149	61678.2	86028.4
AT5G24490.1	20	4	30S ribosomal protein, putative | chr5:8365690-8367178 FORWARD LENGTH=308	128266	114149	189181
AT5G57655.2	39	4	xylose isomerase family protein | chr5:23347030-23349805 FORWARD LENGTH=477	934564	817086	657145
AT1G66980.1	18	4	SNC4 | suppressor of npr1-1 constitutive 4 | chr1:24997491-25001961 REVERSE LENGTH=1118	2.3473e+06	1.59063e+06	2.13438e+06
AT4G14090.1	13	4	UDP-Glycosyltransferase superfamily protein | chr4:8122434-8123804 REVERSE LENGTH=456	2182.33	6064	2584.88
AT5G24040.1	20	4	Protein of unknown function (DUF295) | chr5:8126045-8127336 REVERSE LENGTH=373	100408	45265.9	88475.7
AT4G20070.1	24	4	ATAAH, AAH | allantoate amidohydrolase | chr4:10861548-10864529 FORWARD LENGTH=525	981588	1.72775e+06	1.21047e+06
AT2G25970.1	16	4	KH domain-containing protein | chr2:11071844-11075604 REVERSE LENGTH=632	1.69337e+06	1.61999e+06	1.62682e+06
AT1G09010.1	50	4	glycoside hydrolase family 2 protein | chr1:2895259-2899287 REVERSE LENGTH=944	622424	558290	901708
AT2G38010.1	17	4	Neutral/alkaline non-lysosomal ceramidase | chr2:15906862-15909867 FORWARD LENGTH=757	42691.9	59369.2	35840.4
AT5G39590.1	16	4	TLD-domain containing nucleolar protein | chr5:15851483-15853768 FORWARD LENGTH=542	104332	117290	141115
AT5G64230.1	17	4	unknown protein; FUNCTIONS IN: molecular_function unknown; INVOLVED IN: biological_process unknown; LOCATED IN: endomembrane system; EXPRESSED IN: 9 plant structures; EXPRESSED DURING: 4 anthesis, petal differentiation and expansion st	137392	401377	255733
AT1G54320.1	9	4	LEM3 (ligand-effect modulator 3) family protein / CDC50 family protein | chr1:20275732-20277793 REVERSE LENGTH=349	13257.9	40639.4	41748
AT3G21210.1	23	4	zinc ion binding | chr3:7438241-7440756 REVERSE LENGTH=804	70632.5	32440	32948.4
AT1G71040.1	19	4	LPR2 | Cupredoxin superfamily protein | chr1:26797201-26800224 REVERSE LENGTH=581	142988	152299	194038
AT1G02205.3	21	4	CER1 | Fatty acid hydroxylase superfamily | chr1:418818-422154 FORWARD LENGTH=630	84642.6	194300	456371
AT3G46630.1	12	4	Protein of unknown function (DUF3223) | chr3:17181138-17182346 REVERSE LENGTH=207	380776	255888	371962
AT1G21750.1	23	4	ATPDIL1-1, ATPDI5, PDI5, PDIL1-1 | PDI-like 1-1 | chr1:7645767-7648514 FORWARD LENGTH=501	1.19808e+06	1.12768e+06	974153
AT1G32470.1	14	4	Single hybrid motif superfamily protein | chr1:11739479-11740246 REVERSE LENGTH=166	1.32801e+06	1.06708e+06	717558
AT4G19390.1	17	4	Uncharacterised protein family (UPF0114) | chr4:10574903-10576355 REVERSE LENGTH=273	409826	791599	807013
AT3G29185.2	18	4	Domain of unknown function (DUF3598) | chr3:11155092-11157207 REVERSE LENGTH=411	1.38095e+06	1.26175e+06	1.49224e+06
AT5G47690.2	31	4	binding | chr5:19317899-19327014 FORWARD LENGTH=1606	10127.8	25744.6	26006.6
AT5G27560.1	16	4	Domain of unknown function (DUF1995) | chr5:9731758-9733644 FORWARD LENGTH=341	26231.9	68469.2	44279
AT1G78180.1	15	4	Mitochondrial substrate carrier family protein | chr1:29416919-29418525 FORWARD LENGTH=418	22786.2	60715.1	18411.5
AT4G30310.2	24	4	FGGY family of carbohydrate kinase | chr4:14831913-14835092 FORWARD LENGTH=579	249501	517465	378153
AT3G55040.1	16	4	GSTL2 | glutathione transferase lambda 2 | chr3:20398718-20400305 REVERSE LENGTH=292	169236	204539	189879
AT4G28740.1	10	4	FUNCTIONS IN: molecular_function unknown; INVOLVED IN: biological_process unknown; LOCATED IN: chloroplast; EXPRESSED IN: 21 plant structures; EXPRESSED DURING: 13 growth stages; CONTAINS InterPro DOMAIN/s: Protein of unknown function	91321.6	162104	43977
AT1G21660.1	26	4	Chaperone DnaJ-domain superfamily protein | chr1:7605924-7608835 FORWARD LENGTH=523	210258	260245	130748
AT2G35620.1	14	4	FEI2 | Leucine-rich repeat protein kinase family protein | chr2:14961187-14964640 REVERSE LENGTH=589	329444	279921	145120
AT3G59890.1	12	4	Dihydrodipicolinate reductase, bacterial/plant | chr3:22124497-22126491 REVERSE LENGTH=349	59725.8	13981.5	74540.9
AT1G70310.1	18	4	SPDS2 | spermidine synthase 2 | chr1:26485497-26487352 REVERSE LENGTH=340	183422	610726	513874
AT1G21850.1	26	4	sks8 | SKU5 similar 8 | chr1:7667803-7670530 REVERSE LENGTH=551	8629.25	6887.91	7351.19
AT1G66520.1	20	4	pde194 | formyltransferase, putative | chr1:24816330-24818693 REVERSE LENGTH=355	767001	697722	929654
AT1G73840.1	17	4	ESP1 | hydroxyproline-rich glycoprotein family protein | chr1:27763937-27766328 REVERSE LENGTH=388	145515	247270	119930
AT2G27600.1	31	4	SKD1, VPS4, ATSKD1 | AAA-type ATPase family protein | chr2:11781226-11783730 FORWARD LENGTH=435	153266	559741	137860
AT5G65620.1	63	4	Zincin-like metalloproteases family protein | chr5:26221951-26225784 FORWARD LENGTH=791	1.39757e+06	1.10368e+06	1.23911e+06
AT1G22920.1	13	4	CSN5A, JAB1, AJH1 | COP9 signalosome 5A | chr1:8109882-8111895 REVERSE LENGTH=357	124763	117905	112625
AT4G24810.2	25	4	Protein kinase superfamily protein | chr4:12786791-12789598 REVERSE LENGTH=481	70216.5	31578.8	29373.8
AT1G72125.1	12	4	Major facilitator superfamily protein | chr1:27134168-27136257 FORWARD LENGTH=561	166646	82081.8	89151.6
AT3G27300.1	32	4	G6PD5 | glucose-6-phosphate dehydrogenase 5 | chr3:10083318-10086288 REVERSE LENGTH=516	273430	521106	473545
AT5G63860.1	16	4	UVR8 | Regulator of chromosome condensation (RCC1) family protein | chr5:25554821-25558587 REVERSE LENGTH=440	30143	31866.8	39947.3
AT5G18490.1	15	4	Plant protein of unknown function (DUF946) | chr5:6134275-6136554 REVERSE LENGTH=553	243972	138010	596195
AT5G23630.1	27	4	PDR2, MIA | phosphate deficiency response 2 | chr5:7960756-7967644 REVERSE LENGTH=1179	3881.26	14293	71978.7
AT1G66530.1	38	4	Arginyl-tRNA synthetase, class Ic | chr1:24819064-24822277 REVERSE LENGTH=590	19175.7	15823.6	25056.5
AT2G27060.1	28	4	Leucine-rich repeat protein kinase family protein | chr2:11551288-11554577 FORWARD LENGTH=1020	51449.7	618846	150601
AT3G29390.1	22	4	RIK | RS2-interacting KH protein | chr3:11289675-11294524 FORWARD LENGTH=578	10334.7	20460.7	61326
AT2G42100.1	29	4	Actin-like ATPase superfamily protein | chr2:17560211-17561945 FORWARD LENGTH=378	1.12316e+06	1.22631e+06	1.1188e+06
AT4G16155.1	28	4	dihydrolipoyl dehydrogenases | chr4:9153570-9157322 REVERSE LENGTH=630	136282	244748	235252
AT2G31670.1	17	4	Stress responsive alpha-beta barrel domain protein | chr2:13472699-13473490 REVERSE LENGTH=263	328699	274503	202286
AT1G32220.1	12	4	NAD(P)-binding Rossmann-fold superfamily protein | chr1:11608038-11609591 FORWARD LENGTH=296	137512	63031.7	57555.5
AT1G56110.1	24	4	NOP56 | homolog of nucleolar protein NOP56 | chr1:20984544-20986893 REVERSE LENGTH=522	99229.6	234075	162467
AT5G51100.1	12	4	FSD2 | Fe superoxide dismutase 2 | chr5:20773357-20775635 REVERSE LENGTH=305	185527	790798	699816
AT3G16470.3	18	4	JR1 | Mannose-binding lectin superfamily protein | chr3:5596096-5597709 REVERSE LENGTH=297	5.62471e+06	8.92678e+06	6.09217e+06
AT1G04980.1	14	4	ATPDIL2-2, ATPDI10, PDI10, PDIL2-2 | PDI-like 2-2 | chr1:1413869-1416120 REVERSE LENGTH=447	265637	160446	218769
AT5G47190.1	21	4	Ribosomal protein L19 family protein | chr5:19164432-19166064 REVERSE LENGTH=229	819130	666539	550531
AT2G10940.1	8	4	Bifunctional inhibitor/lipid-transfer protein/seed storage 2S albumin superfamily protein | chr2:4311160-4312035 REVERSE LENGTH=291	24073.8	31152.5	213297
AT4G02520.1	21	4	ATGSTF2, ATPM24.1, ATPM24, GST2, GSTF2 | glutathione S-transferase PHI 2 | chr4:1110673-1111531 REVERSE LENGTH=212	1.2556e+06	1.08915e+06	540944
AT1G63700.1	49	4	EMB71, YDA, MAPKKK4 | Protein kinase superfamily protein | chr1:23625208-23629031 REVERSE LENGTH=883	63815.4	114469	77374.2
AT4G02580.1	17	4	NADH-ubiquinone oxidoreductase 24 kDa subunit, putative | chr4:1134586-1136906 FORWARD LENGTH=255	285676	734609	567477
AT4G36390.1	36	4	Methylthiotransferase | chr4:17194746-17197054 REVERSE LENGTH=640	395476	332858	393531
AT5G64380.1	21	4	Inositol monophosphatase family protein | chr5:25741342-25743024 FORWARD LENGTH=404	1.58786e+06	1.50431e+06	1.24462e+06
AT3G29200.1	23	4	CM1, ATCM1 | chorismate mutase 1 | chr3:11164582-11166258 REVERSE LENGTH=340	5765.9	14521.9	25901.6
AT4G12800.1	16	4	PSAL | photosystem I subunit l | chr4:7521469-7522493 FORWARD LENGTH=219	4436.37	27715.8	20005.3
AT1G78630.1	16	4	emb1473 | Ribosomal protein L13 family protein | chr1:29575997-29577406 FORWARD LENGTH=241	798927	610600	1.29581e+06
AT1G17820.1	19	4	Putative integral membrane protein conserved region (DUF2404) | chr1:6131751-6135115 REVERSE LENGTH=803	223593	455401	311458
AT4G02900.1	17	4	ERD (early-responsive to dehydration stress) family protein | chr4:1284066-1287747 FORWARD LENGTH=785	117573	365008	143831
AT4G24550.2	21	4	Clathrin adaptor complexes medium subunit family protein | chr4:12675873-12678903 FORWARD LENGTH=451	85836.3	106805	39326.7
AT3G13870.1	36	4	RHD3 | Root hair defective 3 GTP-binding protein (RHD3) | chr3:4565762-4571109 REVERSE LENGTH=802	416513	443613	344764
AT1G04530.1	8	4	TPR4 | Tetratricopeptide repeat (TPR)-like superfamily protein | chr1:1234456-1235895 REVERSE LENGTH=310	804487	605945	750370
AT5G61790.1	20	4	CNX1, ATCNX1 | calnexin 1 | chr5:24827394-24829642 REVERSE LENGTH=530	1.4971e+06	1.10276e+06	1.00261e+06
AT4G32960.1	6	4	unknown protein; BEST Arabidopsis thaliana protein match is: unknown protein (TAIR:AT4G32970.1); Has 106 Blast hits to 106 proteins in 39 species: Archae - 0; Bacteria - 0; Metazoa - 62; Fungi - 0; Plants - 37; Viruses - 0; Other Eukar	148286	73617.8	95282.1
AT1G20060.1	31	4	ATP binding microtubule motor family protein | chr1:6950723-6956293 REVERSE LENGTH=970	46854.6	16447.5	72878.9
AT1G11890.1	13	4	SEC22, ATSEC22 | Synaptobrevin family protein | chr1:4011509-4012835 FORWARD LENGTH=218	603600	479415	660265
AT3G60770.1	8	4	Ribosomal protein S13/S15 | chr3:22460525-22461656 REVERSE LENGTH=151	1.72156e+06	2.45068e+06	2.27517e+06
AT1G31910.2	18	4	GHMP kinase family protein | chr1:11459050-11461386 FORWARD LENGTH=450	253477	174907	103543
AT4G04020.1	25	4	FIB | fibrillin | chr4:1932161-1933546 FORWARD LENGTH=318	281927	618667	618613
AT2G20260.1	15	4	PSAE-2 | photosystem I subunit E-2 | chr2:8736780-8737644 FORWARD LENGTH=145	58383	37464.8	10574.6
AT5G27120.1	19	4	NOP56-like pre RNA processing ribonucleoprotein | chr5:9541287-9543684 FORWARD LENGTH=533	1967.32	2165.18	31032.4
AT5G49980.1	20	4	AFB5 | auxin F-box protein 5 | chr5:20334420-20336531 REVERSE LENGTH=619	47524.6	44165.2	23635.7
AT1G22300.1;AT1G22300.3	18	4	GRF10, 14-3-3EPSILON, GF14 EPSILON | general regulatory factor 10 | chr1:7879146-7881103 REVERSE LENGTH=254	44488.8	333717	157908
AT1G17880.1	13	4	BTF3, ATBTF3 | basic transcription factor 3 | chr1:6152572-6153425 REVERSE LENGTH=165	187238	235454	171334
AT5G44730.1	8	4	Haloacid dehalogenase-like hydrolase (HAD) superfamily protein | chr5:18045588-18046519 REVERSE LENGTH=255	280642	299433	393896
AT4G25370.1	24	4	Double Clp-N motif protein | chr4:12972747-12974580 FORWARD LENGTH=238	255972	73373.4	117071
AT4G25100.1	13	4	FSD1, ATFSD1 | Fe superoxide dismutase 1 | chr4:12884649-12886501 REVERSE LENGTH=212	35155.8	24339.7	9875.53
AT3G49010.1;AT3G49010.4	23	4	ATBBC1, BBC1, RSU2 | breast basic conserved 1 | chr3:18166971-18168047 REVERSE LENGTH=206	201590	161546	139531
AT1G18450.1	18	4	ATARP4, ARP4 | actin-related protein 4 | chr1:6348199-6351766 FORWARD LENGTH=441	136025	127563	155208
AT4G22670.1	27	4	AtHip1, HIP1, TPR11 | HSP70-interacting protein 1 | chr4:11918236-11920671 FORWARD LENGTH=441	1.352e+06	1.11276e+06	550600
AT4G18900.1	11	4	Transducin/WD40 repeat-like superfamily protein | chr4:10356465-10359078 FORWARD LENGTH=461	918650	608715	1.3065e+06
AT1G13090.1	17	4	CYP71B28 | cytochrome P450, family 71, subfamily B, polypeptide 28 | chr1:4461846-4463400 FORWARD LENGTH=490	108716	140187	68707.3
AT4G21210.1	31	4	ATRP1, RP1 | PPDK regulatory protein | chr4:11307002-11308587 FORWARD LENGTH=403	3.14305e+06	2.22567e+06	2.51342e+06
AT4G17600.1	19	4	LIL3:1 | Chlorophyll A-B binding family protein | chr4:9803759-9804714 FORWARD LENGTH=262	437161	353644	237385
AT3G09580.1	19	4	FAD/NAD(P)-binding oxidoreductase family protein | chr3:2942614-2944047 REVERSE LENGTH=477	126119	30937.3	27690.7
AT1G08110.4	18	4	lactoylglutathione lyase family protein / glyoxalase I family protein | chr1:2535463-2537630 FORWARD LENGTH=235	1.55409e+06	1.32467e+06	1.54931e+06
AT1G05010.1	24	4	EFE, ACO4, EAT1 | ethylene-forming enzyme | chr1:1431419-1432695 REVERSE LENGTH=323	229784	278534	161152
AT5G11950.1	10	4	Putative lysine decarboxylase family protein | chr5:3855072-3856815 FORWARD LENGTH=216	31779.3	191415	71903.8
AT3G15640.1	17	4	Rubredoxin-like superfamily protein | chr3:5299273-5301371 FORWARD LENGTH=176	1.13054e+06	657045	620421
AT3G16110.1	30	4	ATPDIL1-6, ATPDI4, PDI4, PDIL1-6 | PDI-like 1-6 | chr3:5460955-5463666 REVERSE LENGTH=534	182452	189894	136165
AT2G35410.1	14	4	RNA-binding (RRM/RBD/RNP motifs) family protein | chr2:14898341-14899590 FORWARD LENGTH=308	1.0196e+06	277396	310320
AT1G79340.1	17	4	AtMC4, MC4 | metacaspase 4 | chr1:29842849-29844368 FORWARD LENGTH=418	179411	14322.3	8562.77
AT1G03870.1	9	4	FLA9 | FASCICLIN-like arabinoogalactan 9 | chr1:982625-983368 REVERSE LENGTH=247	567874	500334	231368
AT3G05970.1	28	4	LACS6, ATLACS6 | long-chain acyl-CoA synthetase 6 | chr3:1786510-1791746 REVERSE LENGTH=701	1.01168e+06	670283	604003
AT4G00360.1	24	4	CYP86A2, ATT1 | cytochrome P450, family 86, subfamily A, polypeptide 2 | chr4:160951-162778 FORWARD LENGTH=553	92426	235912	196014
AT5G13630.1	94	4	GUN5, CCH, CHLH, CCH1, ABAR | magnesium-chelatase subunit chlH, chloroplast, putative / Mg-protoporphyrin IX chelatase, putative (CHLH) | chr5:4387567-4392082 REVERSE LENGTH=1381	2.46693e+07	3.906e+07	2.48741e+07
AT3G52050.1	16	4	5'-3' exonuclease family protein | chr3:19305228-19309398 FORWARD LENGTH=425	3.78478e+06	2.9384e+06	3.82547e+06
AT5G54160.1	30	4	ATOMT1, OMT1 | O-methyltransferase 1 | chr5:21982075-21984167 FORWARD LENGTH=363	1.88432e+06	1.47548e+06	2.45728e+06
AT5G42600.1	31	4	MRN1 | marneral synthase | chr5:17053566-17057975 FORWARD LENGTH=761	103051	159020	71095.2
AT4G33260.1	18	4	CDC20.2 | Transducin family protein / WD-40 repeat family protein | chr4:16041233-16043180 REVERSE LENGTH=447	369055	29805.6	40680.9
AT5G56500.1	39	4	TCP-1/cpn60 chaperonin family protein | chr5:22874058-22876966 FORWARD LENGTH=597	1.75088e+07	1.73164e+07	1.62678e+07
AT5G40370.2	6	4	Glutaredoxin family protein | chr5:16147826-16148900 REVERSE LENGTH=136	140782	162140	132563
AT3G26420.1	9	4	ATRZ-1A | RNA-binding (RRM/RBD/RNP motifs) family protein with retrovirus zinc finger-like domain | chr3:9671953-9673055 FORWARD LENGTH=245	207076	106129	110158
AT1G63660.1;AT1G63660.2	31	4	GMP synthase (glutamine-hydrolyzing), putative / glutamine amidotransferase, putative | chr1:23604127-23607080 REVERSE LENGTH=534	952322	813356	1.00836e+06
AT2G44020.1	26	4	Mitochondrial transcription termination factor family protein | chr2:18217737-18219260 REVERSE LENGTH=507	41967.1	53818.9	58616.6
AT3G25800.1;AT3G25800.2	24	4	PDF1, PR 65, PP2AA2 | protein phosphatase 2A subunit A2 | chr3:9422822-9425783 REVERSE LENGTH=587	506806	553425	426332
AT1G18640.2	23	4	PSP | 3-phosphoserine phosphatase | chr1:6416524-6418245 REVERSE LENGTH=295	2.68704e+06	3.09413e+06	3.34224e+06
AT1G66240.1	14	4	ATX1, ATATX1 | homolog of anti-oxidant 1 | chr1:24686445-24687327 REVERSE LENGTH=106	1.30671e+06	353815	449757
AT3G54470.1	36	4	uridine 5'-monophosphate synthase / UMP synthase (PYRE-F) (UMPS) | chr3:20168285-20170245 REVERSE LENGTH=476	949942	946108	565665
AT1G59900.1	31	4	AT-E1 ALPHA, E1 ALPHA | pyruvate dehydrogenase complex E1 alpha subunit | chr1:22051368-22053660 FORWARD LENGTH=389	2.19393e+06	4.03262e+06	1.30718e+06
AT3G19720.1	29	4	ARC5, DRP5B | P-loop containing nucleoside triphosphate hydrolases superfamily protein | chr3:6850591-6855389 REVERSE LENGTH=777	14185.4	49412.5	52698.8
AT1G43690.1	24	4	ubiquitin interaction motif-containing protein | chr1:16478519-16482589 FORWARD LENGTH=599	256667	97127.4	42312.9
AT1G16340.1	26	4	ATKDSA2, ATKSDA | Aldolase superfamily protein | chr1:5588123-5590469 REVERSE LENGTH=291	25868.7	71254.5	38246.8
AT1G80740.1	23	4	CMT1, DMT4 | chromomethylase 1 | chr1:30342394-30346831 FORWARD LENGTH=791	396212	264817	1.04396e+06
AT3G58570.1	39	4	P-loop containing nucleoside triphosphate hydrolases superfamily protein | chr3:21657099-21660352 FORWARD LENGTH=646	1.12838e+06	1.45363e+06	1.31856e+06
AT4G17040.1	24	4	CLPR4 | CLP protease R subunit 4 | chr4:9586740-9589297 REVERSE LENGTH=305	2.29921e+06	1.48234e+06	1.69411e+06
AT5G63890.2	21	4	ATHDH, HISN8, HDH | histidinol dehydrogenase | chr5:25565600-25568104 REVERSE LENGTH=466	2.01719e+06	1.92988e+06	1.63605e+06
AT3G14790.1	33	4	RHM3, ATRHM3 | rhamnose biosynthesis 3 | chr3:4964791-4966875 FORWARD LENGTH=664	529022	1.36474e+06	569668
AT5G09460.1	15	4	sequence-specific DNA binding transcription factors;transcription regulators | chr5:2944437-2945417 REVERSE LENGTH=326	455596	278366	368894
AT3G48250.1	26	4	Pentatricopeptide repeat (PPR) superfamily protein | chr3:17870064-17871929 REVERSE LENGTH=621	296277	129188	19165.3
AT3G16420.1	13	4	PBP1, JAL30 | PYK10-binding protein 1 | chr3:5579560-5580674 FORWARD LENGTH=298	616848	870451	762122
AT4G14570.1	23	4	acylaminoacyl-peptidase-related | chr4:8362586-8366525 FORWARD LENGTH=764	344093	428469	465383
AT1G10630.1	12	4	ATARFA1F, ARFA1F | ADP-ribosylation factor A1F | chr1:3513189-3514230 REVERSE LENGTH=181	195841	462061	252960
AT3G13235.3	27	4	ubiquitin family protein | chr3:4271492-4274348 REVERSE LENGTH=413	304725	228927	228647
AT1G17160.1	13	4	pfkB-like carbohydrate kinase family protein | chr1:5867678-5869215 FORWARD LENGTH=379	177862	92954.5	187154
AT1G23820.1	17	4	SPDS1 | spermidine synthase 1 | chr1:8420278-8422724 FORWARD LENGTH=378	27496.5	10727.1	34877.9
AT5G17310.2	45	4	UGP2 | UDP-glucose pyrophosphorylase 2 | chr5:5696955-5700845 REVERSE LENGTH=470	302192	74447.1	133268
AT3G60330.1	35	4	AHA7, HA7 | H(+)-ATPase 7 | chr3:22298763-22303509 FORWARD LENGTH=961	15104.5	8182.22	4479.59
AT5G19770.1	35	4	TUA3 | tubulin alpha-3 | chr5:6682761-6684474 REVERSE LENGTH=450	615458	3.63007e+06	4.42863e+06
AT1G62480.1	7	4	Vacuolar calcium-binding protein-related | chr1:23128799-23129548 FORWARD LENGTH=152	80115.4	336533	194806
AT1G49970.1	19	4	CLPR1, NCLPP5, SVR2 | CLP protease proteolytic subunit 1 | chr1:18501936-18504462 REVERSE LENGTH=387	3.12768e+06	3.35706e+06	3.16067e+06
AT1G76970.1	12	4	Target of Myb protein 1 | chr1:28922841-28924854 REVERSE LENGTH=446	264432	604485	369875
AT5G15070.1	48	4	Phosphoglycerate mutase-like family protein | chr5:4876898-4885615 FORWARD LENGTH=1049	48204.7	117307	65283.7
AT2G30770.1	14	4	CYP71A13 | cytochrome P450, family 71, subfamily A, polypeptide 13 | chr2:13109909-13112006 REVERSE LENGTH=503	74530.1	47148.6	213220
AT3G16850.1	14	4	Pectin lyase-like superfamily protein | chr3:5748692-5750981 FORWARD LENGTH=455	397120	1.60978e+06	677203
AT3G23570.1	14	4	alpha/beta-Hydrolases superfamily protein | chr3:8458052-8459608 REVERSE LENGTH=239	247622	165880	160318
AT1G02090.1	14	4	FUS5, CSN7, COP15, ATCSN7 | Proteasome component (PCI) domain protein | chr1:387479-389568 REVERSE LENGTH=260	166210	367035	121297
AT4G01100.1	22	4	ADNT1 | adenine nucleotide transporter 1 | chr4:477411-479590 FORWARD LENGTH=352	197632	235711	205674
AT1G52670.1	12	4	Single hybrid motif superfamily protein | chr1:19615119-19617420 REVERSE LENGTH=274	126564	360320	284063
AT5G51410.1	13	4	LUC7 N_terminus domain-containing protein | chr5:20881821-20883577 REVERSE LENGTH=334	117415	93082.2	46738
AT2G22360.1	15	4	DNAJ heat shock family protein | chr2:9498162-9500459 FORWARD LENGTH=442	101174	321743	150026
AT3G01910.1;AT3G01910.2	27	4	SOX, AT-SO, AtSO | sulfite oxidase | chr3:314919-317274 REVERSE LENGTH=393	2.20844e+06	3.2627e+06	2.78467e+06
AT4G01850.1	37	4	SAM-2, MAT2, SAM2, AtSAM2 | S-adenosylmethionine synthetase 2 | chr4:796298-797479 REVERSE LENGTH=393	337398	332773	278360
AT3G47250.1	15	4	Plant protein of unknown function (DUF247) | chr3:17400124-17401566 REVERSE LENGTH=480	585598	53052.3	55550.4
AT2G27860.1	25	4	AXS1 | UDP-D-apiose/UDP-D-xylose synthase 1 | chr2:11864684-11866843 REVERSE LENGTH=389	197861	151483	153435
AT4G17520.1	17	4	Hyaluronan / mRNA binding family | chr4:9771496-9773313 FORWARD LENGTH=360	3.52103e+06	1.0682e+06	1.62855e+06
AT1G77240.1	15	4	AMP-dependent synthetase and ligase family protein | chr1:29017958-29019595 REVERSE LENGTH=545	547675	663696	641852
AT5G63840.1	26	4	RSW3, PSL5 | Glycosyl hydrolases family 31 protein | chr5:25545056-25548922 FORWARD LENGTH=921	15662.3	33977	16651.2
AT3G54500.3	23	4	FUNCTIONS IN: molecular_function unknown; INVOLVED IN: biological_process unknown; LOCATED IN: cellular_component unknown; EXPRESSED IN: 22 plant structures; EXPRESSED DURING: 13 growth stages; BEST Arabidopsis thaliana protein match i	17119.9	192603	121258
AT5G47480.1	26	4	RGPR-related | chr5:19257420-19263132 FORWARD LENGTH=1350	436835	292365	280107
AT4G10320.1	31	4	tRNA synthetase class I (I, L, M and V) family protein | chr4:6397526-6404509 REVERSE LENGTH=1190	1.75563e+06	1.09654e+06	1.06685e+06
AT5G35620.1;AT5G35620.2	13	4	LSP1, EIF(ISO)4E, LSP, EIF4E2, eIFiso4E | Eukaryotic initiation factor 4E protein | chr5:13824946-13826331 REVERSE LENGTH=198	50568.1	17452	34458.1
AT1G45474.1	14	4	LHCA5 | photosystem I light harvesting complex gene 5 | chr1:17179353-17180439 FORWARD LENGTH=256	108001	47724.7	32295.7
AT3G07880.1	11	4	SCN1 | Immunoglobulin E-set superfamily protein | chr3:2514175-2515544 FORWARD LENGTH=240	349587	276671	156782
AT5G63310.1	18	4	NDPK2, NDPK1A, NDPK IA IA, NDPK IA, ATNDPK2 | nucleoside diphosphate kinase 2 | chr5:25372122-25373838 REVERSE LENGTH=231	24873.5	19801.2	34792.4
AT1G53280.1	34	4	Class I glutamine amidotransferase-like superfamily protein | chr1:19864942-19867341 REVERSE LENGTH=438	137021	162075	96101.5
AT2G22230.1	12	4	Thioesterase superfamily protein | chr2:9450042-9451427 FORWARD LENGTH=220	3208.29	8568.87	7147.84
AT5G41310.1	33	4	P-loop nucleoside triphosphate hydrolases superfamily protein with CH (Calponin Homology) domain | chr5:16516634-16522392 REVERSE LENGTH=961	150930	232433	363038
AT1G59650.1	15	4	CW14 | Protein of unknown function (DUF1336) | chr1:21920099-21922670 FORWARD LENGTH=492	32971.3	2196.4	8450.49
AT5G62670.1	51	4	AHA11, HA11 | H(+)-ATPase 11 | chr5:25159495-25164957 FORWARD LENGTH=956	233422	270229	295312
AT1G29470.1	46	4	S-adenosyl-L-methionine-dependent methyltransferases superfamily protein | chr1:10310424-10313369 REVERSE LENGTH=770	550143	801982	820879
AT2G18110.1	14	4	Translation elongation factor EF1B/ribosomal protein S6 family protein | chr2:7872636-7873713 FORWARD LENGTH=231	246230	242012	229010
AT1G18080.1	35	4	ATARCA, RACK1A_AT, RACK1A | Transducin/WD40 repeat-like superfamily protein | chr1:6222325-6223901 FORWARD LENGTH=327	6.69508e+06	9.88725e+06	7.99377e+06
AT1G08190.1	26	4	ATVPS41, ZIP2, VPS41, ATVAM2, VAM2 | vacuolar protein sorting 41 | chr1:2567652-2573142 FORWARD LENGTH=980	7892.88	19530.2	18583.9
AT4G24930.1	14	4	thylakoid lumenal 17.9 kDa protein, chloroplast | chr4:12821496-12822389 REVERSE LENGTH=225	1.00311e+06	886451	1.03705e+06
AT5G15090.1	16	4	VDAC3, ATVDAC3 | voltage dependent anion channel 3 | chr5:4889641-4891389 REVERSE LENGTH=274	306506	230950	236269
AT3G62570.1	22	4	Tetratricopeptide repeat (TPR)-like superfamily protein | chr3:23142616-23144563 FORWARD LENGTH=552	55239.9	33803.8	13023.8
AT1G02500.1	25	4	SAM1, SAM-1, MAT1, AtSAM1 | S-adenosylmethionine synthetase 1 | chr1:519037-520218 FORWARD LENGTH=393	6.03177e+06	4.71429e+06	4.8182e+06
AT4G18100.1	12	4	Ribosomal protein L32e | chr4:10035715-10036475 REVERSE LENGTH=133	213440	291902	196641
AT5G48580.1	10	4	FKBP15-2 | FK506- and rapamycin-binding protein 15 kD-2 | chr5:19696156-19697304 REVERSE LENGTH=163	1.79483e+06	1.67191e+06	1.20534e+06
AT5G05010.1	25	4	clathrin adaptor complexes medium subunit family protein | chr5:1477137-1479872 FORWARD LENGTH=527	572039	1.25197e+06	1.20098e+06
AT2G17200.1	32	4	DSK2 | ubiquitin family protein | chr2:7482133-7485090 REVERSE LENGTH=551	368881	362529	413670
AT1G04020.2	18	4	ATBARD1, BARD1 | breast cancer associated RING 1 | chr1:1036610-1040045 FORWARD LENGTH=713	7137.95	19296.8	10555.5
AT5G56280.1	13	4	CSN6A | COP9 signalosome subunit 6A | chr5:22783617-22785530 REVERSE LENGTH=317	380020	496282	276144
AT4G23040.1	18	4	Ubiquitin-like superfamily protein | chr4:12075672-12078622 REVERSE LENGTH=525	18069.8	13268	4327.53
AT2G07360.1	40	4	SH3 domain-containing protein | chr2:3047623-3057099 REVERSE LENGTH=1196	244496	404846	401524
AT1G06530.1	18	4	Tropomyosin-related | chr1:2001625-2002596 FORWARD LENGTH=323	6739.98	15941.3	8455.65
AT4G39460.1	19	4	SAMC1, SAMT1 | S-adenosylmethionine carrier 1 | chr4:18356093-18358596 REVERSE LENGTH=325	313482	370600	418704
AT4G32285.1	19	4	ENTH/ANTH/VHS superfamily protein | chr4:15586003-15587910 FORWARD LENGTH=635	188901	378112	170292
AT5G19140.1	11	4	ATAILP1, AILP1 | Aluminium induced protein with YGL and LRDR motifs | chr5:6423398-6425785 FORWARD LENGTH=234	2118.56	12245.2	1643.38
AT2G20530.1	16	4	ATPHB6, PHB6 | prohibitin 6 | chr2:8842300-8843787 FORWARD LENGTH=286	1.92084e+06	909893	1.29256e+06
AT2G43560.1	19	4	FKBP-like peptidyl-prolyl cis-trans isomerase family protein | chr2:18073995-18075385 REVERSE LENGTH=223	1.10062e+06	763774	1.22454e+06
AT3G55120.1	13	4	TT5, A11, CFI | Chalcone-flavanone isomerase family protein | chr3:20430248-20431415 REVERSE LENGTH=246	1934.98	21707.3	5600.35
AT4G24510.1	19	4	CER2, VC2, VC-2 | HXXXD-type acyl-transferase family protein | chr4:12660929-12662537 FORWARD LENGTH=421	1.32415e+06	55707.5	124196
AT3G26650.1	37	4	GAPA, GAPA-1 | glyceraldehyde 3-phosphate dehydrogenase A subunit | chr3:9795226-9796848 FORWARD LENGTH=396	3.37204e+07	4.59485e+07	4.26246e+07
AT1G10670.1	22	4	ACLA-1 | ATP-citrate lyase A-1 | chr1:3535787-3538098 FORWARD LENGTH=423	7626.69	28287	16613.5
AT5G18820.1	19	4	EMB3007 | TCP-1/cpn60 chaperonin family protein | chr5:6271549-6274153 FORWARD LENGTH=575	315388	256198	434645
AT5G48020.1	16	4	2-oxoglutarate (2OG) and Fe(II)-dependent oxygenase superfamily protein | chr5:19462888-19464790 REVERSE LENGTH=355	45861.3	68713.7	29655.6
AT1G27400.1	12	4	Ribosomal protein L22p/L17e family protein | chr1:9515230-9516725 FORWARD LENGTH=176	4.02841e+06	2.82236e+06	2.59039e+06
AT1G78230.1	19	4	Outer arm dynein light chain 1 protein | chr1:29430226-29432516 FORWARD LENGTH=681	160504	45416.5	61005.9
AT1G01800.1;AT1G01800.2	19	4	NAD(P)-binding Rossmann-fold superfamily protein | chr1:293396-294888 FORWARD LENGTH=295	1.72502e+06	1.42487e+06	1.28115e+06
AT1G80460.2	25	4	NHO1, GLI1 | Actin-like ATPase superfamily protein | chr1:30246960-30249055 REVERSE LENGTH=482	422421	155310	101679
AT3G25480.1	8	4	Rhodanese/Cell cycle control phosphatase superfamily protein | chr3:9235591-9236598 REVERSE LENGTH=264	49971.3	461352	143199
AT5G58060.2	10	4	YKT61, ATYKT61, ATGP1 | SNARE-like superfamily protein | chr5:23498277-23500128 FORWARD LENGTH=221	75763.5	107903	35277.8
AT1G70410.2	18	4	ATBCA4, BCA4 | beta carbonic anhydrase 4 | chr1:26534167-26537457 REVERSE LENGTH=280	19406.5	12147.8	6992.99
AT5G12040.1	23	4	Nitrilase/cyanide hydratase and apolipoprotein N-acyltransferase family protein | chr5:3885162-3887772 FORWARD LENGTH=369	636369	1.83799e+06	1.47012e+06
AT1G80030.1	17	4	Molecular chaperone Hsp40/DnaJ family protein | chr1:30105398-30108873 REVERSE LENGTH=500	181077	253306	242924
AT5G21060.2	18	4	Glyceraldehyde-3-phosphate dehydrogenase-like family protein | chr5:7149153-7152745 REVERSE LENGTH=378	1015.56	7874.03	3712.92
AT2G34470.2	13	4	UREG, PSKF109 | urease accessory protein G | chr2:14530900-14532411 REVERSE LENGTH=276	58097	167538	169531
AT2G22450.1	38	4	riboflavin biosynthesis protein, putative | chr2:9530654-9532691 FORWARD LENGTH=476	141795	38851.2	48534.2
AT1G52730.1	24	4	Transducin/WD40 repeat-like superfamily protein | chr1:19642866-19644978 FORWARD LENGTH=343	226358	133705	266327
AT2G24280.1	11	4	alpha/beta-Hydrolases superfamily protein | chr2:10334622-10336927 FORWARD LENGTH=494	728444	952730	457167
AT1G07370.1	24	4	PCNA1, ATPCNA1 | proliferating cellular nuclear antigen 1 | chr1:2263204-2264382 FORWARD LENGTH=263	7467.42	49662.2	23212.2
AT5G59750.2	36	4	DHBP synthase RibB-like alpha/beta domain;GTP cyclohydrolase II | chr5:24073397-24075411 FORWARD LENGTH=543	218816	210223	171454
AT5G11450.1	22	4	Mog1/PsbP/DUF1795-like photosystem II reaction center PsbP family protein | chr5:3654475-3656357 FORWARD LENGTH=297	287987	391227	495273
AT5G20450.1	18	4	CONTAINS InterPro DOMAIN/s: Dilute (InterPro:IPR002710); BEST Arabidopsis thaliana protein match is: Myosin family protein with Dil domain (TAIR:AT5G20490.2); Has 1723 Blast hits to 1458 proteins in 355 species: Archae - 28; Bacteria -	346240	109999	67636.3
AT1G73060.1	21	4	LPA3 | Low PSII Accumulation 3 | chr1:27479027-27481258 FORWARD LENGTH=358	65291.7	15258.7	22276.4
AT5G23020.1	36	4	MAM-L, MAM3, IMS2 | 2-isopropylmalate synthase 2 | chr5:7718203-7721634 FORWARD LENGTH=503	50163.6	8975.2	117392
AT1G67700.1	24	4	unknown protein; FUNCTIONS IN: molecular_function unknown; INVOLVED IN: biological_process unknown; LOCATED IN: chloroplast, chloroplast envelope; EXPRESSED IN: 22 plant structures; EXPRESSED DURING: 13 growth stages; Has 49 Blast hits	454076	468422	444966
AT1G51100.1	25	4	unknown protein; FUNCTIONS IN: molecular_function unknown; INVOLVED IN: biological_process unknown; LOCATED IN: chloroplast, chloroplast stroma; EXPRESSED IN: 22 plant structures; EXPRESSED DURING: 13 growth stages; Has 26 Blast hits t	2.30282e+06	1.55274e+06	1.38234e+06
AT5G27880.1	17	4	C2H2 and C2HC zinc fingers superfamily protein | chr5:9885908-9886744 FORWARD LENGTH=278	21852.9	12805.5	30328.1
AT5G06450.1	8	4	Polynucleotidyl transferase, ribonuclease H-like superfamily protein | chr5:1967869-1968489 REVERSE LENGTH=206	384643	427702	540472
AT5G13000.2	52	4	ATGSL12, gsl12 | glucan synthase-like 12 | chr5:4110445-4121202 REVERSE LENGTH=1914	4.15664e+06	4.26448e+06	4.6913e+06
AT3G54900.1	9	4	CXIP1, ATGRXCP | CAX interacting protein 1 | chr3:20341850-20342371 REVERSE LENGTH=173	1.98606e+06	1.9008e+06	1.6864e+06
AT4G07960.1	17	4	ATCSLC12, CSLC12 | Cellulose-synthase-like C12 | chr4:4802628-4805114 REVERSE LENGTH=699	159309	10162	5691.09
AT5G10800.1	45	4	RNA recognition motif (RRM)-containing protein | chr5:3412898-3418382 REVERSE LENGTH=947	7169.27	6511.3	9989.15
AT3G14075.1	26	4	Mono-/di-acylglycerol lipase, N-terminal;Lipase, class 3 | chr3:4663819-4666338 REVERSE LENGTH=642	6354.9	21630.2	4759.78
AT1G77720.1	25	4	PPK1 | putative protein kinase 1 | chr1:29210730-29213877 FORWARD LENGTH=777	2763.72	2882	3590.33
AT2G47510.1	37	4	FUM1 | fumarase 1 | chr2:19498614-19502020 FORWARD LENGTH=492	311830	506940	458352
AT3G10700.1	11	4	GalAK | galacturonic acid kinase | chr3:3346789-3350863 REVERSE LENGTH=424	11624.9	13913.1	9043.1
AT2G14720.1	11	4	VSR4, VSR2;1, BP80-2;1, MTV4 | vacuolar sorting receptor 4 | chr2:6300878-6304156 REVERSE LENGTH=628	11422.9	64224.8	51371
AT4G15530.5	41	4	PPDK | pyruvate orthophosphate dikinase | chr4:8864828-8870748 REVERSE LENGTH=963	1.11327e+06	966270	1.22764e+06
AT5G08530.1	29	4	CI51 | 51 kDa subunit of complex I | chr5:2759848-2761726 REVERSE LENGTH=486	21773.3	40699.9	33564.4
AT5G52640.1	43	3	HSP81-1, ATHS83, HSP81.1, HSP83, ATHSP90.1, AtHsp90-1, HSP90.1 | heat shock protein 90.1 | chr5:21352542-21355147 FORWARD LENGTH=705	167015	217147	270006
AT4G36750.1	15	3	Quinone reductase family protein | chr4:17324642-17326215 FORWARD LENGTH=273	1.53177e+06	1.46662e+06	1.33687e+06
AT3G01540.1	34	3	DRH1, ATDRH1 | DEAD box RNA helicase 1 | chr3:213077-216142 REVERSE LENGTH=618	405242	342627	550273
AT2G20860.1	17	3	LIP1 | lipoic acid synthase 1 | chr2:8979636-8980983 FORWARD LENGTH=374	6672.69	37403.9	13906.4
AT3G26030.1	14	3	ATB' DELTA | serine/threonine protein phosphatase 2A 55 kDa regulatory subunit B prime delta | chr3:9517741-9519260 FORWARD LENGTH=477	10630.9	4332.24	15007.8
AT4G33670.1	15	3	NAD(P)-linked oxidoreductase superfamily protein | chr4:16169670-16171446 REVERSE LENGTH=319	28729.7	51399.9	8270.07
AT1G71920.2	15	3	HISN6B | HISTIDINE BIOSYNTHESIS 6B | chr1:27067168-27068999 FORWARD LENGTH=417	410843	396912	314892
AT1G16260.1	13	3	Wall-associated kinase family protein | chr1:5559708-5562018 REVERSE LENGTH=720	110931	76011.6	76135.6
AT3G02780.1	24	3	IPP2, IPIAT1, IDI2 | isopentenyl pyrophosphate:dimethylallyl pyrophosphate isomerase 2 | chr3:602578-604648 REVERSE LENGTH=284	698761	645549	1.36825e+06
AT3G11910.1	50	3	UBP13 | ubiquitin-specific protease 13 | chr3:3761758-3770290 REVERSE LENGTH=1115	78761.1	49773.9	49776.1
AT4G35260.1	22	3	IDH1, IDH-I | isocitrate dehydrogenase 1 | chr4:16774494-16776233 REVERSE LENGTH=367	174201	132113	171696
AT4G39150.1	28	3	DNAJ heat shock N-terminal domain-containing protein | chr4:18233651-18235740 REVERSE LENGTH=345	112491	348140	222672
AT5G08570.1	40	3	Pyruvate kinase family protein | chr5:2778433-2780300 FORWARD LENGTH=510	46148.6	120385	69068.2
AT2G31880.1	22	3	SOBIR1, EVR | Leucine-rich repeat protein kinase family protein | chr2:13554920-13556845 FORWARD LENGTH=641	1953.96	4736.68	8232.53
AT1G32490.1	44	3	EMB2733, ESP3 | RNA helicase family protein | chr1:11742356-11749286 REVERSE LENGTH=1044	88546.3	446426	265094
AT1G47490.1	15	3	ATRBP47C, RBP47C | RNA-binding protein 47C | chr1:17424801-17427182 FORWARD LENGTH=432	237480	192286	2017.19
AT5G33320.1	11	3	CUE1, PPT, ARAPPT | Glucose-6-phosphate/phosphate translocator-related | chr5:12588950-12591408 FORWARD LENGTH=408	170303	478684	91991.5
AT4G05160.1	16	3	AMP-dependent synthetase and ligase family protein | chr4:2664451-2666547 FORWARD LENGTH=544	23883.3	38215.5	2630.24
AT1G52040.1	19	3	MBP1, ATMBP | myrosinase-binding protein 1 | chr1:19350595-19352578 REVERSE LENGTH=462	4.26901e+06	1.93441e+06	1.98391e+06
AT3G49560.1	11	3	Mitochondrial import inner membrane translocase subunit Tim17/Tim22/Tim23 family protein | chr3:18370644-18371821 FORWARD LENGTH=261	3.63706e+06	5.74037e+06	1.39698e+06
AT5G23010.1	41	3	MAM1, IMS3 | methylthioalkylmalate synthase 1 | chr5:7703173-7706769 FORWARD LENGTH=506	87597.2	62508.8	81641.6
AT5G63180.1	12	3	Pectin lyase-like superfamily protein | chr5:25341106-25343113 REVERSE LENGTH=432	1129.51	7273.85	2695.94
AT5G27640.2	29	3	TIF3B1, EIF3B, ATEIF3B-1, EIF3B-1, ATTIF3B1 | translation initiation factor 3B1 | chr5:9781207-9784759 REVERSE LENGTH=738	5861.47	18663.7	2136.56
AT1G65320.1	13	3	Cystathionine beta-synthase (CBS) family protein | chr1:24260168-24262644 REVERSE LENGTH=425	51950.6	40280.2	30411.3
AT3G14600.1	15	3	Ribosomal protein L18ae/LX family protein | chr3:4910773-4911933 FORWARD LENGTH=178	1.04532e+06	3.20863e+06	2.22264e+06
AT5G42590.1	25	3	CYP71A16 | cytochrome P450, family 71, subfamily A, polypeptide 16 | chr5:17031217-17033640 REVERSE LENGTH=497	186424	151059	53593.5
AT4G02640.1	16	3	BZO2H1, ATBZIP10 | bZIP transcription factor family protein | chr4:1154031-1156085 FORWARD LENGTH=411	157976	150943	105668
AT2G32410.1	17	3	AXL | AXR1-like | chr2:13757702-13760862 FORWARD LENGTH=523	67017.1	57771.9	59121.4
AT3G45130.1	11	3	LAS1 | lanosterol synthase 1 | chr3:16512552-16517522 REVERSE LENGTH=756	334848	833338	575165
AT3G18070.1;AT3G18070.2	24	3	BGLU43 | beta glucosidase 43 | chr3:6187294-6189947 FORWARD LENGTH=501	155231	51765.4	106757
AT5G37600.1	24	3	ATGSR1, GLN1;1, GSR 1, ATGLN1;1 | glutamine synthase clone R1 | chr5:14933574-14935656 REVERSE LENGTH=356	9789.67	26268.1	18522.2
AT1G15140.1	23	3	FAD/NAD(P)-binding oxidoreductase | chr1:5210403-5212137 REVERSE LENGTH=295	13699.4	28187.4	12426.4
AT5G66680.1	25	3	DGL1 | dolichyl-diphosphooligosaccharide-protein glycosyltransferase 48kDa subunit family protein | chr5:26617840-26620581 REVERSE LENGTH=437	20005.8	66867.5	44076.9
AT5G11680.1	15	3	FUNCTIONS IN: molecular_function unknown; INVOLVED IN: biological_process unknown; LOCATED IN: cytosol, plasma membrane; EXPRESSED IN: 26 plant structures; EXPRESSED DURING: 15 growth stages; CONTAINS InterPro DOMAIN/s: WW-domain-bindi	6684.2	12091.8	24513.8
AT3G53590.1	19	3	Leucine-rich repeat protein kinase family protein | chr3:19867379-19871651 REVERSE LENGTH=783	217471	199554	331227
AT5G25460.1	20	3	Protein of unknown function, DUF642 | chr5:8863430-8865394 FORWARD LENGTH=369	787512	240055	103996
AT1G19270.1	28	3	DA1 | DA1 | chr1:6663327-6665845 FORWARD LENGTH=532	97068.6	94359.1	54576.9
AT4G01970.1	29	3	AtSTS, STS | stachyose synthase | chr4:854073-856953 REVERSE LENGTH=876	477605	1.72173e+06	969222
AT1G67170.1	19	3	unknown protein; BEST Arabidopsis thaliana protein match is: unknown protein (TAIR:AT3G14750.1); Has 5478 Blast hits to 4354 proteins in 533 species: Archae - 87; Bacteria - 653; Metazoa - 2554; Fungi - 380; Plants - 418; Viruses - 16;	44946	25272.9	22589.4
AT1G26480.1	17	3	GRF12, GF14 IOTA | general regulatory factor 12 | chr1:9156573-9157845 REVERSE LENGTH=268	440507	439323	555716
AT3G28220.1	19	3	TRAF-like family protein | chr3:10524420-10526497 FORWARD LENGTH=370	231045	176425	158931
AT1G06150.1	32	3	EMB1444 | basic helix-loop-helix (bHLH) DNA-binding superfamily protein | chr1:1867129-1873194 REVERSE LENGTH=1322	698400	646348	689038
AT3G19440.1	20	3	Pseudouridine synthase family protein | chr3:6740778-6743132 FORWARD LENGTH=477	130788	199784	299385
AT1G53670.1	15	3	MSRB1, ATMSRB1 | methionine sulfoxide reductase B 1 | chr1:20036687-20038074 FORWARD LENGTH=202	154036	176196	428918
AT5G65750.1	50	3	2-oxoglutarate dehydrogenase, E1 component | chr5:26304212-26307947 FORWARD LENGTH=1025	328205	283929	210871
AT4G25130.1	9	3	PMSR4 | peptide met sulfoxide reductase 4 | chr4:12898802-12899998 REVERSE LENGTH=258	1.79461e+06	1.73232e+06	1.46187e+06
AT4G04610.1	33	3	APR1, APR, PRH19, ATAPR1 | APS reductase 1 | chr4:2325069-2326718 FORWARD LENGTH=465	3244.67	1024.16	1815.2
AT3G53230.1	49	3	ATPase, AAA-type, CDC48 protein | chr3:19723416-19726489 FORWARD LENGTH=815	563975	184222	647457
AT1G79920.1	41	3	Heat shock protein 70 (Hsp 70) family protein | chr1:30058935-30062224 REVERSE LENGTH=831	5771.47	48334.4	38682.7
AT5G16760.1	19	3	Inositol 1,3,4-trisphosphate 5/6-kinase family protein | chr5:5509890-5510849 FORWARD LENGTH=319	150405	163324	109901
AT4G35360.1	26	3	Uncharacterised conserved protein (UCP030210) | chr4:16812303-16814656 REVERSE LENGTH=367	34877.5	3866.45	33663.8
AT3G56940.1	30	3	CRD1, CHL27, ACSF | dicarboxylate diiron protein, putative (Crd1) | chr3:21076594-21078269 FORWARD LENGTH=409	116944	617107	504126
AT1G02780.1	14	3	emb2386 | Ribosomal protein L19e family protein | chr1:608120-609391 REVERSE LENGTH=214	3.18085e+06	3.82906e+06	1.80808e+06
AT5G60600.3	61	3	GCPE, ISPG, CSB3, CLB4, HDS | 4-hydroxy-3-methylbut-2-enyl diphosphate synthase | chr5:24359447-24363019 FORWARD LENGTH=717	462938	472763	254558
AT1G21700.1	16	3	ATSWI3C, CHB4, SWI3C | SWITCH/sucrose nonfermenting 3C | chr1:7620156-7623978 REVERSE LENGTH=807	83145.5	101819	82362.6
AT5G59320.1	9	3	LTP3 | lipid transfer protein 3 | chr5:23929051-23929492 FORWARD LENGTH=115	1.35956e+06	1.08246e+06	880190
AT2G26830.1	15	3	emb1187 | Protein kinase superfamily protein | chr2:11443599-11446958 FORWARD LENGTH=374	1.18936e+06	14675.6	10036.1
AT4G19003.1	13	3	VPS25 | E2F/DP family winged-helix DNA-binding domain | chr4:10407571-10408582 REVERSE LENGTH=179	1.516e+06	599777	386134
AT3G61870.1	8	3	unknown protein; FUNCTIONS IN: molecular_function unknown; INVOLVED IN: biological_process unknown; LOCATED IN: chloroplast, chloroplast inner membrane, chloroplast envelope; EXPRESSED IN: 23 plant structures; EXPRESSED DURING: 14 grow	23804.6	27871.2	9753.72
AT1G53510.1	26	3	ATMPK18, MPK18 | mitogen-activated protein kinase 18 | chr1:19970961-19974158 REVERSE LENGTH=615	193453	23260	129489
AT3G13880.1	21	3	Tetratricopeptide repeat (TPR)-like superfamily protein | chr3:4572180-4574426 FORWARD LENGTH=748	198558	13796.7	6521.22
AT5G66550.1	10	3	Maf-like protein | chr5:26559752-26561162 REVERSE LENGTH=207	161877	202956	109939
AT1G18590.1	18	3	SOT17, ATSOT17, ATST5C | sulfotransferase 17 | chr1:6398634-6399674 FORWARD LENGTH=346	899168	645416	578738
AT5G25540.1	8	3	CID6 | CTC-interacting domain 6 | chr5:8891770-8892362 REVERSE LENGTH=175	3.2649e+06	3.29891e+06	2.93754e+06
AT1G57770.1	25	3	FAD/NAD(P)-binding oxidoreductase family protein | chr1:21395254-21398135 FORWARD LENGTH=574	228663	105162	152894
AT4G14080.1	12	3	MEE48 | O-Glycosyl hydrolases family 17 protein | chr4:8118697-8120292 REVERSE LENGTH=478	42934.5	54138	216635
AT4G26230.1	5	3	Ribosomal protein L31e family protein | chr4:13286026-13286553 FORWARD LENGTH=119	100411	38541.8	57915.3
AT5G27550.1	31	3	P-loop containing nucleoside triphosphate hydrolases superfamily protein | chr5:9727634-9731323 REVERSE LENGTH=765	9537.29	29217.3	414386
AT3G02090.1	34	3	MPPBETA | Insulinase (Peptidase family M16) protein | chr3:365624-368526 FORWARD LENGTH=531	14811.5	15886.8	12419.8
AT4G09000.1;AT4G09000.2	32	3	GRF1, GF14 CHI | general regulatory factor 1 | chr4:5775387-5777157 FORWARD LENGTH=267	167342	319100	262953
AT4G33370.1	16	3	DEA(D/H)-box RNA helicase family protein | chr4:16069669-16071405 REVERSE LENGTH=542	1859.66	1427.01	1717.01
AT3G49120.1	20	3	ATPERX34, PERX34, PRXCB, ATPCB, PRX34 | peroxidase CB | chr3:18207819-18210041 FORWARD LENGTH=353	1.05321e+06	546060	411181
AT4G34090.3	25	3	unknown protein; FUNCTIONS IN: molecular_function unknown; INVOLVED IN: biological_process unknown; EXPRESSED IN: 22 plant structures; EXPRESSED DURING: 13 growth stages; BEST Arabidopsis thaliana protein match is: unknown protein (TAI	403722	394946	92955.9
AT5G17040.1	32	3	UDP-Glycosyltransferase superfamily protein | chr5:5605358-5606963 REVERSE LENGTH=442	733411	542742	401040
AT1G22780.1	16	3	PFL, RPS18A, PFL1 | Ribosomal protein S13/S18 family | chr1:8067990-8069163 FORWARD LENGTH=152	6.68292e+06	5.63991e+06	5.50608e+06
AT1G78380.1	21	3	ATGSTU19, GST8, GSTU19 | glutathione S-transferase TAU 19 | chr1:29486659-29487819 REVERSE LENGTH=219	1.97626e+06	2.92987e+06	2.52571e+06
AT1G21810.1	30	3	Plant protein of unknown function (DUF869) | chr1:7656578-7658634 REVERSE LENGTH=628	126638	80192.3	58070.7
AT1G43190.3	9	3	PTB3 | polypyrimidine tract-binding protein 3 | chr1:16275432-16278185 REVERSE LENGTH=430	146185	189958	176051
AT3G61440.1;AT3G61440.2	32	3	ATCYSC1, ARATH;BSAS3;1, CYSC1 | cysteine synthase C1 | chr3:22735885-22737792 FORWARD LENGTH=368	45670.5	114905	109492
AT3G45310.1	10	3	Cysteine proteinases superfamily protein | chr3:16628704-16630473 REVERSE LENGTH=358	180159	140142	126247
AT1G52570.1	42	3	PLDALPHA2 | phospholipase D alpha 2 | chr1:19583940-19586551 REVERSE LENGTH=810	990890	1.61838e+06	1.71202e+06
AT5G16170.1	16	3	Core-2/I-branching beta-1,6-N-acetylglucosaminyltransferase family protein | chr5:5277926-5279751 FORWARD LENGTH=411	151950	68158.7	182686
AT5G41970.1	17	3	Metal-dependent protein hydrolase | chr5:16791198-16792961 FORWARD LENGTH=373	3.26465e+06	3.4102e+06	4.27652e+06
AT4G36540.2	18	3	BEE2 | BR enhanced expression 2 | chr4:17243699-17244965 FORWARD LENGTH=302	309105	704956	211676
AT1G55130.1	21	3	TMN6, AtTMN6 | Endomembrane protein 70 protein family | chr1:20569654-20572266 FORWARD LENGTH=637	2297.03	5429.04	4009.46
AT3G60900.1	10	3	FLA10 | FASCICLIN-like arabinogalactan-protein 10 | chr3:22499573-22500841 REVERSE LENGTH=422	5948.61	26692.7	6822.63
AT3G46040.1	14	3	RPS15AD | ribosomal protein S15A D | chr3:16914891-16915529 FORWARD LENGTH=130	673144	431342	346996
AT2G48160.1	28	3	Tudor/PWWP/MBT domain-containing protein | chr2:19689784-19696584 REVERSE LENGTH=1366	4.98656e+06	5.34258e+06	4.6366e+06
AT2G27100.1	19	3	SE | C2H2 zinc-finger protein SERRATE (SE) | chr2:11572587-11576357 FORWARD LENGTH=720	171799	159922	196232
AT5G65685.1	18	3	UDP-Glycosyltransferase superfamily protein | chr5:26273252-26275864 REVERSE LENGTH=460	34018.9	54818.1	42249.6
AT1G66080.1	8	3	unknown protein; CONTAINS InterPro DOMAIN/s: Protein of unknown function DUF775 (InterPro:IPR008493); Has 285 Blast hits to 283 proteins in 133 species: Archae - 0; Bacteria - 0; Metazoa - 120; Fungi - 88; Plants - 50; Viruses - 0; Oth	150148	98149	92369.8
AT1G64200.1	17	3	VHA-E3 | vacuolar H+-ATPase subunit E isoform 3 | chr1:23828537-23830002 REVERSE LENGTH=237	5.78237e+06	8.35758e+06	7.57737e+06
AT1G34760.1	11	3	GRF11, GF14 OMICRON, RHS5 | general regulatory factor 11 | chr1:12744062-12745603 REVERSE LENGTH=255	325140	71226	35489.8
AT4G08900.1	22	3	arginase | chr4:5703499-5705180 FORWARD LENGTH=342	95435.4	79123.6	145698
AT5G46420.1	18	3	16S rRNA processing protein RimM family | chr5:18829999-18832893 FORWARD LENGTH=653	192792	146369	55454.4
AT3G42850.1	26	3	Mevalonate/galactokinase family protein | chr3:14940114-14945291 REVERSE LENGTH=964	2.15687e+06	1.52386e+06	1.54584e+06
AT5G10860.1	21	3	Cystathionine beta-synthase (CBS) family protein | chr5:3429173-3430142 REVERSE LENGTH=206	229250	232503	401273
AT3G12580.1	51	3	HSP70, ATHSP70 | heat shock protein 70 | chr3:3991487-3993689 REVERSE LENGTH=650	409254	436256	389286
AT3G46000.1	9	3	ADF2 | actin depolymerizing factor 2 | chr3:16907743-16908822 REVERSE LENGTH=137	275560	235333	268439
AT3G16240.1	4	3	DELTA-TIP, TIP2;1, DELTA-TIP1, AQP1, ATTIP2;1 | delta tonoplast integral protein | chr3:5505534-5506788 FORWARD LENGTH=250	309225	2.07413e+06	917529
AT2G30170.1	24	3	Protein phosphatase 2C family protein | chr2:12879802-12881474 REVERSE LENGTH=298	79505.2	95108.2	160304
AT3G18390.1	31	3	EMB1865 | CRS1 / YhbY (CRM) domain-containing protein | chr3:6313572-6317584 FORWARD LENGTH=848	990903	2.15162e+06	2.21432e+06
AT5G20060.1	7	3	alpha/beta-Hydrolases superfamily protein | chr5:6776800-6779447 FORWARD LENGTH=252	12829.7	15909.7	14335.3
AT5G12330.4	15	3	LRP1 | Lateral root primordium (LRP) protein-related | chr5:3987677-3989408 REVERSE LENGTH=407	87776.3	46246.3	116901
AT5G56000.1	61	3	Hsp81.4, AtHsp90.4 | HEAT SHOCK PROTEIN 81.4 | chr5:22677602-22680067 REVERSE LENGTH=699	198938	151243	142595
AT5G39680.1	18	3	EMB2744 | Pentatricopeptide repeat (PPR) superfamily protein | chr5:15884236-15886368 REVERSE LENGTH=710	2.0899e+06	2.34149e+06	1.89958e+06
AT4G28780.1	25	3	GDSL-like Lipase/Acylhydrolase superfamily protein | chr4:14215603-14217159 FORWARD LENGTH=367	386784	216544	164015
AT5G65840.1	19	3	Thioredoxin superfamily protein | chr5:26344097-26346057 REVERSE LENGTH=275	16549.1	139976	50660.5
AT2G01820.1	15	3	Leucine-rich repeat protein kinase family protein | chr2:357664-360681 REVERSE LENGTH=943	742732	755560	813718
AT1G31870.1	19	3	unknown protein; FUNCTIONS IN: molecular_function unknown; INVOLVED IN: biological_process unknown; LOCATED IN: cytosol, nucleus; EXPRESSED IN: 25 plant structures; EXPRESSED DURING: 15 growth stages; CONTAINS InterPro DOMAIN/s: Protei	488794	258622	399099
AT3G60440.1	24	3	Phosphoglycerate mutase family protein | chr3:22337820-22339145 FORWARD LENGTH=291	36154.1	79616.3	65038.4
AT4G33220.1	28	3	PME44, ATPME44 | pectin methylesterase 44 | chr4:16022506-16026130 FORWARD LENGTH=525	40159.2	62197.3	67373.7
AT4G14710.3	7	3	ATARD2 | RmlC-like cupins superfamily protein | chr4:8424897-8426360 REVERSE LENGTH=200	305322	305320	167382
AT1G11910.1	33	3	APA1, ATAPA1 | aspartic proteinase A1 | chr1:4017119-4019874 REVERSE LENGTH=506	48459.6	13339.3	32879.6
AT1G13130.1	17	3	Cellulase (glycosyl hydrolase family 5) protein | chr1:4474726-4477820 FORWARD LENGTH=552	32120.7	27627.8	38934.2
AT3G08530.1	95	3	Clathrin, heavy chain | chr3:2587171-2595411 REVERSE LENGTH=1703	6.19249e+06	7.39034e+06	6.51941e+06
AT1G18480.1	27	3	Calcineurin-like metallo-phosphoesterase superfamily protein | chr1:6361639-6362814 FORWARD LENGTH=391	437640	123733	147130
AT5G42980.1	21	3	ATTRX3, ATH3, ATTRXH3, TRXH3, TRX3 | thioredoxin 3 | chr5:17242772-17243718 FORWARD LENGTH=118	207318	174126	220113
AT1G80230.1	12	3	Rubredoxin-like superfamily protein | chr1:30169784-30170999 REVERSE LENGTH=171	339193	455308	506816
AT2G45300.1	30	3	RNA 3'-terminal phosphate cyclase/enolpyruvate transferase, alpha/beta | chr2:18677518-18679868 FORWARD LENGTH=520	70282.9	74301	22776.6
AT3G18000.1	35	3	NMT1, XPL1, PEAMT | S-adenosyl-L-methionine-dependent methyltransferases superfamily protein | chr3:6154578-6157331 FORWARD LENGTH=491	1.87469e+06	1.64232e+06	1.92991e+06
AT5G01750.1	10	3	Protein of unknown function (DUF567) | chr5:290034-290685 FORWARD LENGTH=174	2.19522e+06	6.0839e+06	2.05447e+06
AT3G57240.1	19	3	BG3 | beta-1,3-glucanase 3 | chr3:21181916-21183045 REVERSE LENGTH=341	282133	392616	382496
AT5G52240.1	12	3	MSBP1, ATMP1, AtMAPR5 | membrane steroid binding protein 1 | chr5:21213121-21214557 FORWARD LENGTH=220	1.49244e+06	2.37617e+06	2.12522e+06
AT5G36160.1	22	3	Tyrosine transaminase family protein | chr5:14233261-14235129 REVERSE LENGTH=420	157251	161650	95733.5
AT2G33410.1	12	3	RNA-binding (RRM/RBD/RNP motifs) family protein | chr2:14156085-14157435 FORWARD LENGTH=404	213287	269250	109840
AT3G25520.1;AT3G25520.2	14	3	ATL5, PGY3, OLI5, RPL5A | ribosomal protein L5 | chr3:9269573-9271327 REVERSE LENGTH=301	39841.9	100961	50993.1
AT4G28730.1	8	3	Glutaredoxin family protein | chr4:14199174-14200712 FORWARD LENGTH=174	535435	211277	236890
AT4G22880.1	14	3	LDOX, TDS4, TT18, ANS | leucoanthocyanidin dioxygenase | chr4:12004905-12006059 REVERSE LENGTH=356	550839	222091	353971
AT1G01820.1	12	3	PEX11C | peroxin 11c | chr1:296213-297723 REVERSE LENGTH=235	4.40865e+06	2.17712e+06	6.04352e+06
AT1G30120.1	22	3	PDH-E1 BETA | pyruvate dehydrogenase E1 beta | chr1:10584350-10586477 REVERSE LENGTH=406	386430	48647.9	13373.1
AT1G24050.1	13	3	RNA-processing, Lsm domain | chr1:8507057-8508439 FORWARD LENGTH=188	265330	351957	239771
AT1G72370.1	17	3	P40, AP40, RP40, RPSAA | 40s ribosomal protein SA | chr1:27243148-27244842 REVERSE LENGTH=298	217203	320501	350020
AT3G61050.1	26	3	NTMC2TYPE4, NTMC2T4 | Calcium-dependent lipid-binding (CaLB domain) family protein | chr3:22597485-22600932 FORWARD LENGTH=510	521034	58903.9	63558.2
AT4G12060.1	22	3	Double Clp-N motif protein | chr4:7228269-7229898 REVERSE LENGTH=241	2.2706e+06	2.06473e+06	2.2687e+06
AT4G23630.1	9	3	BTI1, RTNLB1 | VIRB2-interacting protein 1 | chr4:12318070-12319574 FORWARD LENGTH=275	2.57573e+06	2.17594e+06	3.28852e+06
AT4G17410.2	23	3	DWNN domain, a CCHC-type zinc finger | chr4:9716360-9721642 FORWARD LENGTH=827	2.37056e+06	2.18354e+06	2.00979e+06
AT5G04930.1	28	3	ALA1 | aminophospholipid ATPase 1 | chr5:1445509-1449568 FORWARD LENGTH=1158	973471	316448	280365
AT5G43830.1	11	3	Aluminium induced protein with YGL and LRDR motifs | chr5:17622593-17624239 REVERSE LENGTH=251	2.33889e+06	1.53335e+06	1.83334e+06
AT4G01690.1	35	3	PPOX, HEMG1, PPO1 | Flavin containing amine oxidoreductase family | chr4:729929-732309 FORWARD LENGTH=537	327838	440303	355283
AT1G60140.1	26	3	ATTPS10, TPS10 | trehalose phosphate synthase | chr1:22177246-22180073 REVERSE LENGTH=861	78812.7	17961.2	64883.2
AT4G30210.1	19	3	ATR2, AR2 | P450 reductase 2 | chr4:14796900-14800578 FORWARD LENGTH=712	392205	299960	333770
AT5G62390.1	16	3	ATBAG7, BAG7 | BCL-2-associated athanogene 7 | chr5:25052377-25054170 REVERSE LENGTH=446	62044.1	76260.4	240848
AT1G12050.1	12	3	fumarylacetoacetase, putative | chr1:4072904-4075856 FORWARD LENGTH=421	1033.96	4603.26	2817.83
AT4G23895.3	22	3	Pleckstrin homology (PH) domain-containing protein | chr4:12422883-12426318 FORWARD LENGTH=467	503909	231144	291827
AT4G33360.1	15	3	FLDH | NAD(P)-binding Rossmann-fold superfamily protein | chr4:16067989-16069374 REVERSE LENGTH=344	61964.6	111543	25986.1
AT5G62690.1	41	3	TUB2 | tubulin beta chain 2 | chr5:25181560-25183501 FORWARD LENGTH=450	3.03022e+06	4.55425e+06	4.63575e+06
AT5G62810.1	21	3	PEX14, ATPEX14, PED2 | peroxin 14 | chr5:25220323-25223571 FORWARD LENGTH=507	502647	562826	412561
AT3G47950.1	41	3	AHA4, HA4 | H(+)-ATPase 4 | chr3:17693015-17697801 FORWARD LENGTH=960	206448	124658	86732
AT2G25840.1	12	3	OVA4 | Nucleotidylyl transferase superfamily protein | chr2:11021924-11025158 FORWARD LENGTH=408	63803.7	46294.6	27521.4
AT4G30890.1	16	3	UBP24 | ubiquitin-specific protease 24 | chr4:15036383-15038825 REVERSE LENGTH=551	11001.4	16097.3	3920.1
AT3G54030.1	19	3	Protein kinase protein with tetratricopeptide repeat domain | chr3:20011162-20013490 FORWARD LENGTH=490	51814.6	11407.9	15914.8
AT4G30530.1	11	3	Class I glutamine amidotransferase-like superfamily protein | chr4:14920605-14922286 FORWARD LENGTH=250	1.18169e+06	675043	625708
AT3G52310.1	27	3	ABC-2 type transporter family protein | chr3:19398663-19402861 FORWARD LENGTH=784	7456.49	93679.4	22401.9
AT5G66530.1	9	3	Galactose mutarotase-like superfamily protein | chr5:26553821-26555575 REVERSE LENGTH=307	190302	81527.9	93399.6
AT1G03860.1;AT1G03860.2	21	3	ATPHB2, PHB2 | prohibitin 2 | chr1:979611-981157 REVERSE LENGTH=286	1.88396e+06	1.1525e+06	2.47866e+06
AT1G76120.1	19	3	Pseudouridine synthase family protein | chr1:28558813-28560294 REVERSE LENGTH=463	5948.95	19078	10552.4
AT1G26460.1	26	3	Tetratricopeptide repeat (TPR)-like superfamily protein | chr1:9151816-9154407 FORWARD LENGTH=630	25561.3	38038.4	18180.3
AT2G04780.1	8	3	FLA7 | FASCICLIN-like arabinoogalactan 7 | chr2:1677488-1678252 FORWARD LENGTH=254	1.58284e+06	1.21672e+06	543047
AT5G48470.1	17	3	unknown protein; FUNCTIONS IN: molecular_function unknown; INVOLVED IN: biological_process unknown; LOCATED IN: chloroplast; EXPRESSED IN: 22 plant structures; EXPRESSED DURING: 13 growth stages; Has 30201 Blast hits to 17322 proteins	45386	45284.6	73219
AT1G20630.1	27	3	CAT1 | catalase 1 | chr1:7146812-7149609 FORWARD LENGTH=492	446744	639876	693704
AT1G17860.1	6	3	Kunitz family trypsin and protease inhibitor protein | chr1:6149343-6149933 FORWARD LENGTH=196	192499	106429	78678.8
AT2G43230.2	17	3	Protein kinase superfamily protein | chr2:17966475-17968446 FORWARD LENGTH=440	979813	846659	1.23845e+06
AT1G12310.1	16	3	Calcium-binding EF-hand family protein | chr1:4187500-4187946 REVERSE LENGTH=148	110812	191564	60713.7
AT5G58140.1	50	3	PHOT2, NPL1 | phototropin 2 | chr5:23524771-23529993 FORWARD LENGTH=915	504160	386108	354251
AT3G56240.1	13	3	CCH | copper chaperone | chr3:20863460-20864402 REVERSE LENGTH=121	353157	702162	781895
AT5G58160.1	33	3	actin binding | chr5:23533724-23539465 FORWARD LENGTH=1324	1.05562e+06	766526	938600
AT1G23170.1	18	3	Protein of unknown function DUF2359, transmembrane | chr1:8212724-8215516 FORWARD LENGTH=569	73869.7	22956.3	16400.2
AT2G39800.3	20	3	P5CS1 | delta1-pyrroline-5-carboxylate synthase 1 | chr2:16598516-16602939 REVERSE LENGTH=714	3.53121e+06	2.8294e+06	2.75583e+06
AT1G66950.1	44	3	PDR11, ATPDR11 | pleiotropic drug resistance 11 | chr1:24978239-24984461 FORWARD LENGTH=1454	1.53936e+06	7.0355e+06	5.675e+06
AT1G65980.1;AT1G65980.2	15	3	TPX1 | thioredoxin-dependent peroxidase 1 | chr1:24559524-24560753 REVERSE LENGTH=162	196777	152257	417138
AT1G17500.1	30	3	ATPase E1-E2 type family protein / haloacid dehalogenase-like hydrolase family protein | chr1:6018757-6023201 FORWARD LENGTH=1216	2.30686e+06	526332	434175
AT1G06460.1	17	3	ACD32.1, ACD31.2 | alpha-crystallin domain 32.1 | chr1:1967308-1969414 REVERSE LENGTH=285	1.88052e+06	1.05479e+06	842671
AT4G28420.2	17	3	Tyrosine transaminase family protein | chr4:14055687-14057409 FORWARD LENGTH=449	937835	4.00274e+06	936024
AT2G37240.1	20	3	Thioredoxin superfamily protein | chr2:15640235-15641720 REVERSE LENGTH=248	66987.3	62534.5	72541.4
AT3G44600.1	21	3	CYP71 | cyclophilin71 | chr3:16165368-16169201 REVERSE LENGTH=631	48062.2	37613	47991.2
AT5G52560.1	31	3	ATUSP, USP | UDP-sugar pyrophosphorylase | chr5:21331230-21334573 FORWARD LENGTH=614	106711	281205	303841
AT4G38680.1	5	3	GRP2, CSDP2, CSP2, ATCSP2 | glycine rich protein 2 | chr4:18072240-18072851 REVERSE LENGTH=203	18418.6	14734.4	10185.3
AT5G05100.1	10	3	Single-stranded nucleic acid binding R3H protein | chr5:1505461-1506940 REVERSE LENGTH=324	504048	181542	87161.3
AT1G80510.1	11	3	Transmembrane amino acid transporter family protein | chr1:30273100-30274569 FORWARD LENGTH=489	255035	270495	141343
AT4G15510.1	17	3	Photosystem II reaction center PsbP family protein | chr4:8860701-8862529 FORWARD LENGTH=287	136456	109828	87614.9
AT3G49110.1	24	3	PRX33, PRXCA, ATPRX33, ATPCA | peroxidase CA | chr3:18200713-18202891 FORWARD LENGTH=354	193349	128843	89540.9
AT3G16470.1	20	3	JR1 | Mannose-binding lectin superfamily protein | chr3:5596096-5597709 REVERSE LENGTH=451	72808.1	173584	182144
AT2G31240.1	40	3	Tetratricopeptide repeat (TPR)-like superfamily protein | chr2:13317570-13319518 REVERSE LENGTH=617	326149	1.40909e+06	1.02264e+06
AT2G26250.1	29	3	FDH, KCS10 | 3-ketoacyl-CoA synthase 10 | chr2:11170799-11173059 REVERSE LENGTH=550	218292	93952.6	47079.2
AT4G38510.1	46	3	ATPase, V1 complex, subunit B protein | chr4:18011155-18014789 REVERSE LENGTH=487	2.02338e+06	3.48129e+06	3.01097e+06
AT5G14910.1	8	3	Heavy metal transport/detoxification superfamily protein | chr5:4823815-4825196 FORWARD LENGTH=178	25830.6	18040.6	11778.2
AT4G17390.1	14	3	Ribosomal protein L23/L15e family protein | chr4:9714407-9715545 REVERSE LENGTH=204	81561.6	81246.2	8196.44
AT3G29360.1	34	3	UDP-glucose 6-dehydrogenase family protein | chr3:11267375-11268817 REVERSE LENGTH=480	7802.85	29376.5	35442.6
AT4G17610.1	33	3	tRNA/rRNA methyltransferase (SpoU) family protein | chr4:9805652-9814910 REVERSE LENGTH=1850	3.83884e+06	1.09542e+07	6.14599e+06
AT1G10240.1	33	3	FRS11 | FAR1-related sequence 11 | chr1:3356835-3359271 REVERSE LENGTH=680	239502	22081.1	8817.79
AT5G41520.1	11	3	RNA binding Plectin/S10 domain-containing protein | chr5:16609377-16610583 REVERSE LENGTH=180	2.27682e+06	1.69811e+06	1.60381e+06
AT3G43540.2	14	3	Protein of unknown function (DUF1350) | chr3:15431063-15433035 FORWARD LENGTH=301	30965.6	46458.9	57294.8
AT1G32550.1	5	3	FdC1 | 2Fe-2S ferredoxin-like superfamily protein | chr1:11771969-11774117 REVERSE LENGTH=181	115391	168445	154129
AT3G60830.1	28	3	ATARP7, ARP7 | actin-related protein 7 | chr3:22474298-22476000 FORWARD LENGTH=363	331485	310514	500210
AT3G29290.1	27	3	emb2076 | Pentatricopeptide repeat (PPR) superfamily protein | chr3:11238421-11240125 FORWARD LENGTH=540	537906	120121	291589
AT1G79940.1	18	3	ATERDJ2A | DnaJ / Sec63 Brl domains-containing protein | chr1:30070023-30073237 FORWARD LENGTH=687	392850	162242	195108
AT5G59420.1	14	3	ORP3C | OSBP(oxysterol binding protein)-related protein 3C | chr5:23961731-23964623 FORWARD LENGTH=457	68202.7	52041.7	40970.3
AT2G27900.1	22	3	CONTAINS InterPro DOMAIN/s: Protein of unknown function DUF2451, C-terminal (InterPro:IPR019514), Vacuolar protein sorting-associated protein 54 (InterPro:IPR019515); Has 316 Blast hits to 252 proteins in 92 species: Archae - 0; Bacter	3.35878e+06	4.6036e+06	5.22008e+06
AT1G44446.1	19	3	CH1, ATCAO, CAO | Pheophorbide a oxygenase family protein with Rieske [2Fe-2S] domain | chr1:16848664-16851152 REVERSE LENGTH=536	879319	577916	600813
AT1G54270.1;AT1G54270.2	39	3	EIF4A-2 | eif4a-2 | chr1:20260495-20262018 FORWARD LENGTH=412	458150	543829	517058
AT4G35630.1	32	3	PSAT | phosphoserine aminotransferase | chr4:16904205-16905497 FORWARD LENGTH=430	1.24248e+06	1.26782e+06	1.0207e+06
AT2G29450.1	20	3	ATGSTU5, ATGSTU1, AT103-1A, GSTU5 | glutathione S-transferase tau 5 | chr2:12624774-12625566 REVERSE LENGTH=224	53970.4	235026	225079
AT1G13870.1	14	3	DRL1, AtKTI12 | calmodulin binding;purine nucleotide binding | chr1:4747437-4748345 REVERSE LENGTH=302	102730	61668	121625
AT3G63130.1	36	3	RANGAP1, ATRANGAP1 | RAN GTPase activating protein 1 | chr3:23325108-23326715 FORWARD LENGTH=535	60957.4	168575	75461.4
AT2G40300.1	11	3	ATFER4, FER4 | ferritin 4 | chr2:16831501-16833214 REVERSE LENGTH=259	979174	751632	729511
AT2G33255.1	15	3	Haloacid dehalogenase-like hydrolase (HAD) superfamily protein | chr2:14098795-14100358 FORWARD LENGTH=245	83058.5	216896	156998
AT2G37560.1	9	3	ORC2, ATORC2 | origin recognition complex second largest subunit 2 | chr2:15759568-15761116 FORWARD LENGTH=363	326915	263455	172025
AT1G04480.1	12	3	Ribosomal protein L14p/L23e family protein | chr1:1216110-1217257 FORWARD LENGTH=140	7.74975e+06	5.95255e+06	7.36924e+06
AT5G01110.1	37	3	Tetratricopeptide repeat (TPR)-like superfamily protein | chr5:42114-44303 REVERSE LENGTH=729	4.86628e+06	850457	1.26679e+06
AT1G02880.3	12	3	TPK1 | thiamin pyrophosphokinase1 | chr1:643063-644485 REVERSE LENGTH=267	5143.25	3410.19	12080.3
AT4G19210.1	26	3	ATRLI2, RLI2 | RNAse l inhibitor protein 2 | chr4:10501906-10504776 FORWARD LENGTH=605	1.09696e+06	1.49367e+06	1.60048e+06
AT5G49020.1	27	3	ATPRMT4A, PRMT4A | protein arginine methyltransferase 4A | chr5:19871341-19874683 FORWARD LENGTH=528	39247.6	137533	80322.3
AT1G79040.1	12	3	PSBR | photosystem II subunit R | chr1:29736085-29736781 FORWARD LENGTH=140	3.60313e+06	1.19869e+07	8.38855e+06
AT1G25380.1	18	3	ATNDT2, NDT2 | NAD+ transporter 2 | chr1:8903726-8905818 FORWARD LENGTH=363	56380.4	52461.4	45731.3
AT3G07630.1	14	3	ADT2 | arogenate dehydratase 2 | chr3:2435457-2437530 FORWARD LENGTH=381	102508	45285.1	99000.1
AT4G01900.1	13	3	PII, GLB1 | GLNB1 homolog | chr4:821736-823294 FORWARD LENGTH=196	385264	340168	240728
AT3G52200.2	32	3	LTA3 | Dihydrolipoamide acetyltransferase, long form protein | chr3:19360317-19366091 FORWARD LENGTH=713	1.42075e+06	1.65817e+06	1.21265e+06
AT4G11010.1	10	3	NDPK3 | nucleoside diphosphate kinase 3 | chr4:6732780-6734298 REVERSE LENGTH=238	407632	451727	331966
AT5G52330.2	11	3	TRAF-like superfamily protein | chr5:21247596-21249288 REVERSE LENGTH=346	421475	193596	24361.8
AT3G08740.1	17	3	elongation factor P (EF-P) family protein | chr3:2654788-2656154 REVERSE LENGTH=236	55090.9	388286	111687
AT4G18750.1	22	3	DOT4 | Pentatricopeptide repeat (PPR) superfamily protein | chr4:10304850-10307465 FORWARD LENGTH=871	612199	671203	574175
AT2G02070.1	12	3	AtIDD5, IDD5 | indeterminate(ID)-domain 5 | chr2:505523-509154 FORWARD LENGTH=602	2.32832e+06	3.42626e+06	2.33445e+06
AT2G40600.1	12	3	appr-1-p processing enzyme family protein | chr2:16947012-16948537 REVERSE LENGTH=257	100271	28724.4	24855.4
AT5G23110.1	82	3	Zinc finger, C3HC4 type (RING finger) family protein | chr5:7758307-7775509 FORWARD LENGTH=4706	606657	475199	648253
AT2G30390.2	14	3	FC2 | ferrochelatase 2 | chr2:12951242-12953985 REVERSE LENGTH=522	297677	247962	80438.2
AT3G59980.1	16	3	Nucleic acid-binding, OB-fold-like protein | chr3:22154528-22155570 REVERSE LENGTH=273	2.21906e+06	3.21525e+06	2.11684e+06
AT5G61560.1	20	3	U-box domain-containing protein kinase family protein | chr5:24753476-24756506 FORWARD LENGTH=796	3.58279e+06	6.06079e+06	4.68191e+06
AT3G26600.1	22	3	ARO4 | armadillo repeat only 4 | chr3:9769889-9771736 FORWARD LENGTH=615	158674	49696.3	57965.3
AT1G02130.1	17	3	ATRAB1B, ARA5, ARA-5, ATRABD2A, RABD2A, RA-5 | RAS 5 | chr1:400350-401788 REVERSE LENGTH=203	1.52402e+06	1.51278e+06	1.22664e+06
AT1G35680.1	10	3	Ribosomal protein L21 | chr1:13208777-13210246 FORWARD LENGTH=220	2746.55	16898.8	9005.41
AT5G20630.1	7	3	GLP3, GLP3A, GLP3B, ATGER3, GER3 | germin 3 | chr5:6975315-6975950 REVERSE LENGTH=211	95717.8	181399	105934
AT5G20010.1;AT5G20020.1	14	3	RAN-1, RAN1, ATRAN1 | RAS-related nuclear protein-1 | chr5:6760364-6761747 FORWARD LENGTH=221	110442	111906	85026
AT1G26970.1	17	3	Protein kinase superfamily protein | chr1:9359826-9361666 FORWARD LENGTH=412	3648.61	4255.39	5162.75
AT2G43950.1	25	3	OEP37, ATOEP37 | chloroplast outer envelope protein 37 | chr2:18200553-18202644 REVERSE LENGTH=343	323131	272765	334395
AT5G05730.1	43	3	ASA1, TRP5, AMT1, WEI2, JDL1 | anthranilate synthase alpha subunit 1 | chr5:1719740-1722811 REVERSE LENGTH=595	85883.4	141352	51589.9
AT5G16130.1	17	3	Ribosomal protein S7e family protein | chr5:5268984-5269912 FORWARD LENGTH=190	1.30269e+07	9.37948e+06	8.3117e+06
AT3G44784.1	12	3	unknown protein; Has 30201 Blast hits to 17322 proteins in 780 species: Archae - 12; Bacteria - 1396; Metazoa - 17338; Fungi - 3422; Plants - 5037; Viruses - 0; Other Eukaryotes - 2996 (source: NCBI BLink). | chr3:16327458-16327634 REV	11272.3	41341.6	37948.6
AT1G65200.1	30	3	Ubiquitin carboxyl-terminal hydrolase-related protein | chr1:24218470-24222789 REVERSE LENGTH=1101	187999	67593.9	73112.2
AT2G21960.1	16	3	unknown protein; LOCATED IN: chloroplast; EXPRESSED IN: 22 plant structures; EXPRESSED DURING: 13 growth stages; BEST Arabidopsis thaliana protein match is: unknown protein (TAIR:AT1G56180.1); Has 224 Blast hits to 222 proteins in 59 s	369391	358299	264271
AT3G62030.2	21	3	ROC4 | rotamase CYP 4 | chr3:22973004-22975139 FORWARD LENGTH=313	6.20484e+06	3.61724e+06	4.10779e+06
AT4G32840.1	17	3	PFK6 | phosphofructokinase 6 | chr4:15845010-15848305 REVERSE LENGTH=462	4621.88	6583.33	9749.94
AT5G42240.1	24	3	scpl42 | serine carboxypeptidase-like 42 | chr5:16888717-16890931 FORWARD LENGTH=473	70562.6	181021	105456
AT4G29790.1	37	3	unknown protein; BEST Arabidopsis thaliana protein match is: unknown protein (TAIR:AT2G19390.1); Has 538 Blast hits to 357 proteins in 124 species: Archae - 0; Bacteria - 74; Metazoa - 109; Fungi - 58; Plants - 105; Viruses - 2; Other	5.3411e+06	9.91738e+06	3.14569e+06
AT1G21440.1	18	3	Phosphoenolpyruvate carboxylase family protein | chr1:7502325-7504103 REVERSE LENGTH=336	590434	640308	572526
AT1G14000.1	18	3	VIK | VH1-interacting kinase | chr1:4797606-4800043 FORWARD LENGTH=438	275953	716262	446612
[truncated: 640 more rows]
